# Supplementary material for: Exploring the drivers of inter- and intraspecific differences in prosociality in four parrot species
Source: Sci Rep. 2025 Jul 2;15:23558. doi: 10.1038/s41598-025-04115-z (PMC12222856; doi:10.1038/s41598-025-04115-z)
Supplement: Supplementary file 1 — Supplementary Material 1 [file 41598_2025_4115_MOESM1_ESM.xlsx]

## Sheet: Overall data
ID	species	bird	sex	coop.breed	nesting	session	condition	motivational_trials	landings_total	pos0	pos1	provider	proactive	reactive	receiver	trials
1	BHM	Andromeda	F	no	territorial	1	test	4	34	28	6	18	3	15	1	35
1	BHM	Andromeda	F	no	territorial	2	test	1	42	32	10	14	0	14	2	35
1	BHM	Andromeda	F	no	territorial	3	test	3	34	23	11	17	3	14	0	35
1	BHM	Andromeda	F	no	territorial	4	test	1	19	7	12	0	0	0	5	35
1	BHM	Andromeda	F	no	territorial	5	test	2	5	4	1	4	0	4	0	35
1	BHM	Andromeda	F	no	territorial	1	empty	1	38	28	10	NA	NA	NA	NA	35
1	BHM	Andromeda	F	no	territorial	2	empty	4	42	25	17	NA	NA	NA	NA	35
1	BHM	Andromeda	F	no	territorial	3	empty	3	27	23	4	NA	NA	NA	NA	35
1	BHM	Andromeda	F	no	territorial	4	empty	2	12	9	3	NA	NA	NA	NA	35
1	BHM	Andromeda	F	no	territorial	5	empty	0	1	0	1	NA	NA	NA	NA	35
1	BHM	Andromeda	F	no	territorial	1	blocked	2	11	4	7	NA	NA	NA	NA	35
1	BHM	Andromeda	F	no	territorial	2	blocked	3	17	9	8	NA	NA	NA	NA	35
1	BHM	Andromeda	F	no	territorial	3	blocked	0	0	0	0	NA	NA	NA	NA	35
1	BHM	Andromeda	F	no	territorial	4	blocked	0	0	0	0	NA	NA	NA	NA	35
1	BHM	Andromeda	F	no	territorial	5	blocked	0	0	0	0	NA	NA	NA	NA	35
1	BHM	Andromeda	F	no	territorial	1	empty blocked	2	8	3	5	NA	NA	NA	NA	35
1	BHM	Andromeda	F	no	territorial	2	empty blocked	0	3	1	2	NA	NA	NA	NA	35
1	BHM	Andromeda	F	no	territorial	3	empty blocked	0	0	0	0	NA	NA	NA	NA	35
1	BHM	Andromeda	F	no	territorial	4	empty blocked	0	3	2	1	NA	NA	NA	NA	35
1	BHM	Andromeda	F	no	territorial	5	empty blocked	1	2	2	0	NA	NA	NA	NA	35
1	BHM	Andromeda	F	no	territorial	1	re-test	NA	NA	NA	NA	NA	NA	NA	NA	NA
1	BHM	Andromeda	F	no	territorial	2	re-test	NA	NA	NA	NA	NA	NA	NA	NA	NA
1	BHM	Andromeda	F	no	territorial	1	re-control	NA	NA	NA	NA	NA	NA	NA	NA	NA
1	BHM	Andromeda	F	no	territorial	2	re-control	NA	NA	NA	NA	NA	NA	NA	NA	NA
2	BHM	Callisto	F	no	territorial	1	test	0	3	2	1	1	0	1	0	35
2	BHM	Callisto	F	no	territorial	2	test	0	6	0	6	0	0	0	0	35
2	BHM	Callisto	F	no	territorial	3	test	0	0	0	0	0	0	0	0	35
2	BHM	Callisto	F	no	territorial	4	test	0	1	1	0	0	0	0	0	35
2	BHM	Callisto	F	no	territorial	5	test	0	1	1	0	1	0	1	0	35
2	BHM	Callisto	F	no	territorial	1	empty	0	8	1	7	NA	NA	NA	NA	35
2	BHM	Callisto	F	no	territorial	2	empty	0	0	0	0	NA	NA	NA	NA	35
2	BHM	Callisto	F	no	territorial	3	empty	0	2	1	1	NA	NA	NA	NA	35
2	BHM	Callisto	F	no	territorial	4	empty	0	2	0	2	NA	NA	NA	NA	35
2	BHM	Callisto	F	no	territorial	5	empty	0	4	0	4	NA	NA	NA	NA	35
2	BHM	Callisto	F	no	territorial	1	blocked	0	15	0	15	NA	NA	NA	NA	35
2	BHM	Callisto	F	no	territorial	2	blocked	0	11	1	10	NA	NA	NA	NA	35
2	BHM	Callisto	F	no	territorial	3	blocked	1	3	0	3	NA	NA	NA	NA	35
2	BHM	Callisto	F	no	territorial	4	blocked	0	7	3	4	NA	NA	NA	NA	35
2	BHM	Callisto	F	no	territorial	5	blocked	0	5	1	4	NA	NA	NA	NA	35
2	BHM	Callisto	F	no	territorial	1	empty blocked	0	1	0	1	NA	NA	NA	NA	35
2	BHM	Callisto	F	no	territorial	2	empty blocked	0	2	1	1	NA	NA	NA	NA	35
2	BHM	Callisto	F	no	territorial	3	empty blocked	0	1	1	0	NA	NA	NA	NA	35
2	BHM	Callisto	F	no	territorial	4	empty blocked	0	10	1	9	NA	NA	NA	NA	35
2	BHM	Callisto	F	no	territorial	5	empty blocked	0	11	0	11	NA	NA	NA	NA	35
1	BHM	Callisto	F	no	territorial	1	re-test	NA	NA	NA	NA	NA	NA	NA	NA	NA
1	BHM	Callisto	F	no	territorial	2	re-test	NA	NA	NA	NA	NA	NA	NA	NA	NA
1	BHM	Callisto	F	no	territorial	1	re-control	NA	NA	NA	NA	NA	NA	NA	NA	NA
1	BHM	Callisto	F	no	territorial	2	re-control	NA	NA	NA	NA	NA	NA	NA	NA	NA
3	BHM	Lupita	F	no	territorial	1	test	1	15	8	7	4	0	4	0	35
3	BHM	Lupita	F	no	territorial	2	test	0	1	0	1	0	0	0	0	35
3	BHM	Lupita	F	no	territorial	3	test	0	7	3	4	1	0	1	0	35
3	BHM	Lupita	F	no	territorial	4	test	0	5	2	3	1	0	1	0	35
3	BHM	Lupita	F	no	territorial	5	test	0	0	0	0	0	0	0	0	35
3	BHM	Lupita	F	no	territorial	1	empty	0	10	4	6	NA	NA	NA	NA	35
3	BHM	Lupita	F	no	territorial	2	empty	0	1	1	0	NA	NA	NA	NA	35
3	BHM	Lupita	F	no	territorial	3	empty	0	0	0	0	NA	NA	NA	NA	35
3	BHM	Lupita	F	no	territorial	4	empty	0	1	1	0	NA	NA	NA	NA	35
3	BHM	Lupita	F	no	territorial	5	empty	0	0	0	0	NA	NA	NA	NA	35
3	BHM	Lupita	F	no	territorial	1	blocked	0	7	0	7	NA	NA	NA	NA	35
3	BHM	Lupita	F	no	territorial	2	blocked	0	0	0	0	NA	NA	NA	NA	35
3	BHM	Lupita	F	no	territorial	3	blocked	0	0	0	0	NA	NA	NA	NA	35
3	BHM	Lupita	F	no	territorial	4	blocked	0	0	0	0	NA	NA	NA	NA	35
3	BHM	Lupita	F	no	territorial	5	blocked	0	1	0	1	NA	NA	NA	NA	35
3	BHM	Lupita	F	no	territorial	1	empty blocked	0	1	0	1	NA	NA	NA	NA	35
3	BHM	Lupita	F	no	territorial	2	empty blocked	0	0	0	0	NA	NA	NA	NA	35
3	BHM	Lupita	F	no	territorial	3	empty blocked	0	0	0	0	NA	NA	NA	NA	35
3	BHM	Lupita	F	no	territorial	4	empty blocked	0	2	2	0	NA	NA	NA	NA	35
3	BHM	Lupita	F	no	territorial	5	empty blocked	0	1	1	0	NA	NA	NA	NA	35
1	BHM	Lupita	F	no	territorial	1	re-test	NA	NA	NA	NA	NA	NA	NA	NA	NA
1	BHM	Lupita	F	no	territorial	2	re-test	NA	NA	NA	NA	NA	NA	NA	NA	NA
1	BHM	Lupita	F	no	territorial	1	re-control	NA	NA	NA	NA	NA	NA	NA	NA	NA
1	BHM	Lupita	F	no	territorial	2	re-control	NA	NA	NA	NA	NA	NA	NA	NA	NA
4	BHM	Mars	M	no	territorial	1	test	2	43	18	25	6	2	4	13	35
4	BHM	Mars	M	no	territorial	2	test	3	46	15	31	5	0	5	5	35
4	BHM	Mars	M	no	territorial	3	test	0	31	9	22	5	0	5	9	35
4	BHM	Mars	M	no	territorial	4	test	0	51	25	26	18	1	17	4	35
4	BHM	Mars	M	no	territorial	5	test	1	36	6	30	5	1	4	10	35
4	BHM	Mars	M	no	territorial	1	empty	1	28	18	10	NA	NA	NA	NA	35
4	BHM	Mars	M	no	territorial	2	empty	0	19	3	16	NA	NA	NA	NA	35
4	BHM	Mars	M	no	territorial	3	empty	0	9	0	9	NA	NA	NA	NA	35
4	BHM	Mars	M	no	territorial	4	empty	3	37	3	34	NA	NA	NA	NA	35
4	BHM	Mars	M	no	territorial	5	empty	0	11	0	11	NA	NA	NA	NA	35
4	BHM	Mars	M	no	territorial	1	blocked	1	17	2	15	NA	NA	NA	NA	35
4	BHM	Mars	M	no	territorial	2	blocked	0	16	3	13	NA	NA	NA	NA	35
4	BHM	Mars	M	no	territorial	3	blocked	0	8	1	7	NA	NA	NA	NA	35
4	BHM	Mars	M	no	territorial	4	blocked	1	10	2	8	NA	NA	NA	NA	35
4	BHM	Mars	M	no	territorial	5	blocked	0	7	3	4	NA	NA	NA	NA	35
4	BHM	Mars	M	no	territorial	1	empty blocked	0	5	2	3	NA	NA	NA	NA	35
4	BHM	Mars	M	no	territorial	2	empty blocked	0	11	0	11	NA	NA	NA	NA	35
4	BHM	Mars	M	no	territorial	3	empty blocked	2	4	3	1	NA	NA	NA	NA	35
4	BHM	Mars	M	no	territorial	4	empty blocked	3	19	16	3	NA	NA	NA	NA	35
4	BHM	Mars	M	no	territorial	5	empty blocked	2	13	9	4	NA	NA	NA	NA	35
1	BHM	Mars	M	no	territorial	1	re-test	NA	NA	NA	NA	NA	NA	NA	NA	NA
1	BHM	Mars	M	no	territorial	2	re-test	NA	NA	NA	NA	NA	NA	NA	NA	NA
1	BHM	Mars	M	no	territorial	1	re-control	NA	NA	NA	NA	NA	NA	NA	NA	NA
1	BHM	Mars	M	no	territorial	2	re-control	NA	NA	NA	NA	NA	NA	NA	NA	NA
5	BHM	Mercury	M	no	territorial	1	test	1	25	1	24	0	0	0	19	35
5	BHM	Mercury	M	no	territorial	2	test	0	46	0	46	0	0	0	19	35
5	BHM	Mercury	M	no	territorial	3	test	2	44	3	41	3	1	2	18	35
5	BHM	Mercury	M	no	territorial	4	test	5	41	8	33	3	1	2	13	35
5	BHM	Mercury	M	no	territorial	5	test	1	33	12	21	5	0	5	6	35
5	BHM	Mercury	M	no	territorial	1	empty	0	28	3	25	NA	NA	NA	NA	35
5	BHM	Mercury	M	no	territorial	2	empty	1	30	2	28	NA	NA	NA	NA	35
5	BHM	Mercury	M	no	territorial	3	empty	2	45	12	33	NA	NA	NA	NA	35
5	BHM	Mercury	M	no	territorial	4	empty	3	17	9	8	NA	NA	NA	NA	35
5	BHM	Mercury	M	no	territorial	5	empty	2	9	3	6	NA	NA	NA	NA	35
5	BHM	Mercury	M	no	territorial	1	blocked	0	1	1	0	NA	NA	NA	NA	35
5	BHM	Mercury	M	no	territorial	2	blocked	0	8	3	5	NA	NA	NA	NA	35
5	BHM	Mercury	M	no	territorial	3	blocked	0	10	2	8	NA	NA	NA	NA	35
5	BHM	Mercury	M	no	territorial	4	blocked	0	3	0	3	NA	NA	NA	NA	35
5	BHM	Mercury	M	no	territorial	5	blocked	0	3	2	1	NA	NA	NA	NA	35
5	BHM	Mercury	M	no	territorial	1	empty blocked	1	21	6	15	NA	NA	NA	NA	35
5	BHM	Mercury	M	no	territorial	2	empty blocked	0	8	1	7	NA	NA	NA	NA	35
5	BHM	Mercury	M	no	territorial	3	empty blocked	1	5	0	5	NA	NA	NA	NA	35
5	BHM	Mercury	M	no	territorial	4	empty blocked	0	3	1	2	NA	NA	NA	NA	35
5	BHM	Mercury	M	no	territorial	5	empty blocked	0	3	2	1	NA	NA	NA	NA	35
1	BHM	Mercury	M	no	territorial	1	re-test	NA	NA	NA	NA	NA	NA	NA	NA	NA
1	BHM	Mercury	M	no	territorial	2	re-test	NA	NA	NA	NA	NA	NA	NA	NA	NA
1	BHM	Mercury	M	no	territorial	1	re-control	NA	NA	NA	NA	NA	NA	NA	NA	NA
1	BHM	Mercury	M	no	territorial	2	re-control	NA	NA	NA	NA	NA	NA	NA	NA	NA
6	BHM	Neptune	F	no	territorial	1	test	0	17	7	10	5	0	5	2	35
6	BHM	Neptune	F	no	territorial	2	test	1	34	14	20	8	0	8	6	35
6	BHM	Neptune	F	no	territorial	3	test	2	28	7	21	2	0	2	3	35
6	BHM	Neptune	F	no	territorial	4	test	1	36	13	23	7	3	4	6	35
6	BHM	Neptune	F	no	territorial	5	test	3	43	28	15	17	0	17	3	35
6	BHM	Neptune	F	no	territorial	1	empty	3	23	12	11	NA	NA	NA	NA	35
6	BHM	Neptune	F	no	territorial	2	empty	2	40	21	19	NA	NA	NA	NA	35
6	BHM	Neptune	F	no	territorial	3	empty	1	12	9	3	NA	NA	NA	NA	35
6	BHM	Neptune	F	no	territorial	4	empty	0	10	5	5	NA	NA	NA	NA	35
6	BHM	Neptune	F	no	territorial	5	empty	5	40	37	3	NA	NA	NA	NA	35
6	BHM	Neptune	F	no	territorial	1	blocked	5	29	18	11	NA	NA	NA	NA	35
6	BHM	Neptune	F	no	territorial	2	blocked	5	47	31	16	NA	NA	NA	NA	35
6	BHM	Neptune	F	no	territorial	3	blocked	4	11	7	4	NA	NA	NA	NA	35
6	BHM	Neptune	F	no	territorial	4	blocked	5	16	13	3	NA	NA	NA	NA	35
6	BHM	Neptune	F	no	territorial	5	blocked	6	18	14	4	NA	NA	NA	NA	35
6	BHM	Neptune	F	no	territorial	1	empty blocked	3	6	6	0	NA	NA	NA	NA	35
6	BHM	Neptune	F	no	territorial	2	empty blocked	8	21	14	7	NA	NA	NA	NA	35
6	BHM	Neptune	F	no	territorial	3	empty blocked	2	0	0	0	NA	NA	NA	NA	35
6	BHM	Neptune	F	no	territorial	4	empty blocked	5	19	16	3	NA	NA	NA	NA	35
6	BHM	Neptune	F	no	territorial	5	empty blocked	3	13	13	0	NA	NA	NA	NA	35
1	BHM	Neptune	F	no	territorial	1	re-test	NA	NA	NA	NA	NA	NA	NA	NA	NA
1	BHM	Neptune	F	no	territorial	2	re-test	NA	NA	NA	NA	NA	NA	NA	NA	NA
1	BHM	Neptune	F	no	territorial	1	re-control	NA	NA	NA	NA	NA	NA	NA	NA	NA
1	BHM	Neptune	F	no	territorial	2	re-control	NA	NA	NA	NA	NA	NA	NA	NA	NA
7	BHM	Saturn	M	no	territorial	1	test	0	1	1	0	1	0	1	0	35
7	BHM	Saturn	M	no	territorial	2	test	3	25	15	10	7	0	7	2	35
7	BHM	Saturn	M	no	territorial	3	test	1	9	5	4	3	1	2	1	35
7	BHM	Saturn	M	no	territorial	4	test	1	22	8	14	4	0	4	5	35
7	BHM	Saturn	M	no	territorial	5	test	1	32	1	31	1	0	1	14	35
7	BHM	Saturn	M	no	territorial	1	empty	3	30	17	13	NA	NA	NA	NA	35
7	BHM	Saturn	M	no	territorial	2	empty	1	11	7	4	NA	NA	NA	NA	35
7	BHM	Saturn	M	no	territorial	3	empty	1	12	6	6	NA	NA	NA	NA	35
7	BHM	Saturn	M	no	territorial	4	empty	1	29	5	24	NA	NA	NA	NA	35
7	BHM	Saturn	M	no	territorial	5	empty	0	21	1	20	NA	NA	NA	NA	35
7	BHM	Saturn	M	no	territorial	1	blocked	0	16	1	15	NA	NA	NA	NA	35
7	BHM	Saturn	M	no	territorial	2	blocked	0	13	2	11	NA	NA	NA	NA	35
7	BHM	Saturn	M	no	territorial	3	blocked	3	23	8	15	NA	NA	NA	NA	35
7	BHM	Saturn	M	no	territorial	4	blocked	2	27	9	18	NA	NA	NA	NA	35
7	BHM	Saturn	M	no	territorial	5	blocked	2	27	13	14	NA	NA	NA	NA	35
7	BHM	Saturn	M	no	territorial	1	empty blocked	1	20	4	16	NA	NA	NA	NA	35
7	BHM	Saturn	M	no	territorial	2	empty blocked	0	23	2	21	NA	NA	NA	NA	35
7	BHM	Saturn	M	no	territorial	3	empty blocked	3	22	10	12	NA	NA	NA	NA	35
7	BHM	Saturn	M	no	territorial	4	empty blocked	0	21	15	6	NA	NA	NA	NA	35
7	BHM	Saturn	M	no	territorial	5	empty blocked	2	25	12	13	NA	NA	NA	NA	35
1	BHM	Saturn	M	no	territorial	1	re-test	NA	NA	NA	NA	NA	NA	NA	NA	NA
1	BHM	Saturn	M	no	territorial	2	re-test	NA	NA	NA	NA	NA	NA	NA	NA	NA
1	BHM	Saturn	M	no	territorial	1	re-control	NA	NA	NA	NA	NA	NA	NA	NA	NA
1	BHM	Saturn	M	no	territorial	2	re-control	NA	NA	NA	NA	NA	NA	NA	NA	NA
8	EC	Agent Orange	M	yes	territorial	1	test	4	49	34	15	6	NA	NA	6	25
8	EC	Agent Orange	M	yes	territorial	2	test	3	33	8	25	1	NA	NA	17	25
8	EC	Agent Orange	M	yes	territorial	3	test	3	45	3	42	0	NA	NA	24	25
8	EC	Agent Orange	M	yes	territorial	4	test	3	44	12	32	2	2	0	13	25
8	EC	Agent Orange	M	yes	territorial	5	test	4	70	49	21	13	13	0	3	25
8	EC	Agent Orange	M	yes	territorial	1	empty	0	11	10	1	NA	NA	NA	NA	25
8	EC	Agent Orange	M	yes	territorial	2	empty	5	25	22	3	NA	NA	NA	NA	25
8	EC	Agent Orange	M	yes	territorial	3	empty	4	18	16	2	NA	NA	NA	NA	25
8	EC	Agent Orange	M	yes	territorial	4	empty	5	8	6	2	NA	NA	NA	NA	25
8	EC	Agent Orange	M	yes	territorial	5	empty	4	20	20	0	NA	NA	NA	NA	25
8	EC	Agent Orange	M	yes	territorial	1	blocked	5	20	15	5	NA	NA	NA	NA	25
8	EC	Agent Orange	M	yes	territorial	2	blocked	2	19	9	10	NA	NA	NA	NA	25
8	EC	Agent Orange	M	yes	territorial	3	blocked	6	24	16	8	NA	NA	NA	NA	25
8	EC	Agent Orange	M	yes	territorial	4	blocked	1	18	17	1	NA	NA	NA	NA	25
8	EC	Agent Orange	M	yes	territorial	5	blocked	5	16	15	1	NA	NA	NA	NA	25
8	EC	Agent Orange	M	yes	territorial	1	empty blocked	1	14	14	0	NA	NA	NA	NA	25
8	EC	Agent Orange	M	yes	territorial	2	empty blocked	5	22	15	7	NA	NA	NA	NA	25
8	EC	Agent Orange	M	yes	territorial	3	empty blocked	6	23	23	0	NA	NA	NA	NA	25
8	EC	Agent Orange	M	yes	territorial	4	empty blocked	3	18	18	0	NA	NA	NA	NA	25
8	EC	Agent Orange	M	yes	territorial	5	empty blocked	5	21	21	0	NA	NA	NA	NA	25
8	EC	Agent Orange	M	yes	territorial	1	re-test	2	121	89	32	15	NA	NA	6	25
8	EC	Agent Orange	M	yes	territorial	2	re-test	1	28	16	12	1	NA	NA	5	25
8	EC	Agent Orange	M	yes	territorial	1	re-control	4	15	15	0	NA	NA	NA	NA	25
8	EC	Agent Orange	M	yes	territorial	2	re-control	2	13	7	6	NA	NA	NA	NA	25
9	EC	Red	M	yes	territorial	1	test	0	13	9	4	6	NA	NA	1	25
9	EC	Red	M	yes	territorial	2	test	0	20	11	9	11	NA	NA	0	25
9	EC	Red	M	yes	territorial	3	test	0	7	6	1	6	NA	NA	0	25
9	EC	Red	M	yes	territorial	4	test	1	15	12	3	8	8	0	0	25
9	EC	Red	M	yes	territorial	5	test	1	21	13	8	9	9	0	0	25
9	EC	Red	M	yes	territorial	1	empty	0	2	1	1	NA	NA	NA	NA	25
9	EC	Red	M	yes	territorial	2	empty	0	4	1	3	NA	NA	NA	NA	25
9	EC	Red	M	yes	territorial	3	empty	0	0	0	0	NA	NA	NA	NA	25
9	EC	Red	M	yes	territorial	4	empty	0	0	0	0	NA	NA	NA	NA	25
9	EC	Red	M	yes	territorial	5	empty	0	11	1	10	NA	NA	NA	NA	25
9	EC	Red	M	yes	territorial	1	blocked	0	10	6	4	NA	NA	NA	NA	25
9	EC	Red	M	yes	territorial	2	blocked	0	1	0	1	NA	NA	NA	NA	25
9	EC	Red	M	yes	territorial	3	blocked	0	0	0	0	NA	NA	NA	NA	25
9	EC	Red	M	yes	territorial	4	blocked	0	6	0	6	NA	NA	NA	NA	25
9	EC	Red	M	yes	territorial	5	blocked	0	0	0	0	NA	NA	NA	NA	25
9	EC	Red	M	yes	territorial	1	empty blocked	0	0	0	0	NA	NA	NA	NA	25
9	EC	Red	M	yes	territorial	2	empty blocked	0	0	0	0	NA	NA	NA	NA	25
9	EC	Red	M	yes	territorial	3	empty blocked	0	0	0	0	NA	NA	NA	NA	25
9	EC	Red	M	yes	territorial	4	empty blocked	0	0	0	0	NA	NA	NA	NA	25
9	EC	Red	M	yes	territorial	5	empty blocked	0	0	0	0	NA	NA	NA	NA	25
9	EC	Red	M	yes	territorial	1	re-test	0	10	1	9	0	NA	NA	3	25
9	EC	Red	M	yes	territorial	2	re-test	0	17	5	12	5	NA	NA	10	25
9	EC	Red	M	yes	territorial	1	re-control	0	2	0	2	NA	NA	NA	NA	25
9	EC	Red	M	yes	territorial	2	re-control	0	5	4	1	NA	NA	NA	NA	25
10	EC	Blue	F	yes	territorial	1	test	0	24	5	19	3	NA	NA	7	25
10	EC	Blue	F	yes	territorial	2	test	0	8	1	7	1	NA	NA	0	25
10	EC	Blue	F	yes	territorial	3	test	0	1	0	1	0	NA	NA	0	25
10	EC	Blue	F	yes	territorial	4	test	0	7	5	2	5	5	0	0	25
10	EC	Blue	F	yes	territorial	5	test	0	2	2	0	2	2	0	0	25
10	EC	Blue	F	yes	territorial	1	empty	0	0	0	0	NA	NA	NA	NA	25
10	EC	Blue	F	yes	territorial	2	empty	0	6	0	6	NA	NA	NA	NA	25
10	EC	Blue	F	yes	territorial	3	empty	0	0	0	0	NA	NA	NA	NA	25
10	EC	Blue	F	yes	territorial	4	empty	0	4	0	4	NA	NA	NA	NA	25
10	EC	Blue	F	yes	territorial	5	empty	0	7	1	6	NA	NA	NA	NA	25
10	EC	Blue	F	yes	territorial	1	blocked	0	21	1	20	NA	NA	NA	NA	25
10	EC	Blue	F	yes	territorial	2	blocked	0	17	0	17	NA	NA	NA	NA	25
10	EC	Blue	F	yes	territorial	3	blocked	0	0	0	0	NA	NA	NA	NA	25
10	EC	Blue	F	yes	territorial	4	blocked	0	11	0	11	NA	NA	NA	NA	25
10	EC	Blue	F	yes	territorial	5	blocked	0	0	0	0	NA	NA	NA	NA	25
10	EC	Blue	F	yes	territorial	1	empty blocked	0	11	3	8	NA	NA	NA	NA	25
10	EC	Blue	F	yes	territorial	2	empty blocked	0	4	4	0	NA	NA	NA	NA	25
10	EC	Blue	F	yes	territorial	3	empty blocked	0	2	2	0	NA	NA	NA	NA	25
10	EC	Blue	F	yes	territorial	4	empty blocked	0	0	0	0	NA	NA	NA	NA	25
10	EC	Blue	F	yes	territorial	5	empty blocked	0	0	0	0	NA	NA	NA	NA	25
10	EC	Blue	F	yes	territorial	1	re-test	0	0	0	0	0	NA	NA	0	25
10	EC	Blue	F	yes	territorial	2	re-test	0	1	0	1	0	NA	NA	0	25
10	EC	Blue	F	yes	territorial	1	re-control	0	0	0	0	NA	NA	NA	NA	25
10	EC	Blue	F	yes	territorial	2	re-control	0	0	0	0	NA	NA	NA	NA	25
11	EC	Purple	F	yes	territorial	1	test	2	30	16	14	10	NA	NA	8	25
11	EC	Purple	F	yes	territorial	2	test	3	32	25	7	9	NA	NA	2	25
11	EC	Purple	F	yes	territorial	3	test	3	28	23	5	18	NA	NA	0	25
11	EC	Purple	F	yes	territorial	4	test	1	28	8	20	4	4	0	11	25
11	EC	Purple	F	yes	territorial	5	test	1	28	3	25	0	0	0	21	25
11	EC	Purple	F	yes	territorial	1	empty	6	16	14	2	NA	NA	NA	NA	25
11	EC	Purple	F	yes	territorial	2	empty	1	2	2	0	NA	NA	NA	NA	25
11	EC	Purple	F	yes	territorial	3	empty	2	9	9	0	NA	NA	NA	NA	25
11	EC	Purple	F	yes	territorial	4	empty	1	18	17	1	NA	NA	NA	NA	25
11	EC	Purple	F	yes	territorial	5	empty	2	7	2	5	NA	NA	NA	NA	25
11	EC	Purple	F	yes	territorial	1	blocked	1	13	8	5	NA	NA	NA	NA	25
11	EC	Purple	F	yes	territorial	2	blocked	4	17	16	1	NA	NA	NA	NA	25
11	EC	Purple	F	yes	territorial	3	blocked	0	20	9	11	NA	NA	NA	NA	25
11	EC	Purple	F	yes	territorial	4	blocked	5	16	8	8	NA	NA	NA	NA	25
11	EC	Purple	F	yes	territorial	5	blocked	0	11	9	2	NA	NA	NA	NA	25
11	EC	Purple	F	yes	territorial	1	empty blocked	5	8	8	0	NA	NA	NA	NA	25
11	EC	Purple	F	yes	territorial	2	empty blocked	1	6	6	0	NA	NA	NA	NA	25
11	EC	Purple	F	yes	territorial	3	empty blocked	0	3	0	3	NA	NA	NA	NA	25
11	EC	Purple	F	yes	territorial	4	empty blocked	3	4	4	0	NA	NA	NA	NA	25
11	EC	Purple	F	yes	territorial	5	empty blocked	0	0	0	0	NA	NA	NA	NA	25
11	EC	Purple	F	yes	territorial	1	re-test	1	21	17	4	9	NA	NA	0	25
11	EC	Purple	F	yes	territorial	2	re-test	5	40	35	5	19	NA	NA	1	25
11	EC	Purple	F	yes	territorial	1	re-control	2	11	8	3	NA	NA	NA	NA	25
11	EC	Purple	F	yes	territorial	2	re-control	1	4	4	0	NA	NA	NA	NA	25
12	EC	Rainbow	F	yes	territorial	1	test	0	5	0	5	0	NA	NA	3	25
12	EC	Rainbow	F	yes	territorial	2	test	0	20	5	15	3	NA	NA	6	25
12	EC	Rainbow	F	yes	territorial	3	test	0	18	4	14	1	NA	NA	1	25
12	EC	Rainbow	F	yes	territorial	4	test	1	14	7	7	6	6	0	1	25
12	EC	Rainbow	F	yes	territorial	5	test	0	4	1	3	0	0	0	0	25
12	EC	Rainbow	F	yes	territorial	1	empty	0	0	0	0	NA	NA	NA	NA	25
12	EC	Rainbow	F	yes	territorial	2	empty	0	2	0	2	NA	NA	NA	NA	25
12	EC	Rainbow	F	yes	territorial	3	empty	0	14	0	14	NA	NA	NA	NA	25
12	EC	Rainbow	F	yes	territorial	4	empty	0	12	2	10	NA	NA	NA	NA	25
12	EC	Rainbow	F	yes	territorial	5	empty	0	1	1	0	NA	NA	NA	NA	25
12	EC	Rainbow	F	yes	territorial	1	blocked	0	0	0	0	NA	NA	NA	NA	25
12	EC	Rainbow	F	yes	territorial	2	blocked	0	0	0	0	NA	NA	NA	NA	25
12	EC	Rainbow	F	yes	territorial	3	blocked	0	0	0	0	NA	NA	NA	NA	25
12	EC	Rainbow	F	yes	territorial	4	blocked	0	0	0	0	NA	NA	NA	NA	25
12	EC	Rainbow	F	yes	territorial	5	blocked	1	12	1	11	NA	NA	NA	NA	25
12	EC	Rainbow	F	yes	territorial	1	empty blocked	0	0	0	0	NA	NA	NA	NA	25
12	EC	Rainbow	F	yes	territorial	2	empty blocked	0	0	0	0	NA	NA	NA	NA	25
12	EC	Rainbow	F	yes	territorial	3	empty blocked	0	0	0	0	NA	NA	NA	NA	25
12	EC	Rainbow	F	yes	territorial	4	empty blocked	0	3	3	0	NA	NA	NA	NA	25
12	EC	Rainbow	F	yes	territorial	5	empty blocked	1	4	4	0	NA	NA	NA	NA	25
12	EC	Rainbow	F	yes	territorial	1	re-test	2	32	3	29	1	NA	NA	16	25
12	EC	Rainbow	F	yes	territorial	2	re-test	0	24	3	21	0	NA	NA	9	25
12	EC	Rainbow	F	yes	territorial	1	re-control	0	8	2	6	NA	NA	NA	NA	25
12	EC	Rainbow	F	yes	territorial	2	re-control	3	10	10	0	NA	NA	NA	NA	25
13	GA	Boss	M	no	colonial	1	test	2	14	9	5	1	NA	NA	0	75
13	GA	Boss	M	no	colonial	2	test	1	11	3	8	1	NA	NA	3	75
13	GA	Boss	M	no	colonial	3	test	0	1	0	1	0	0	0	1	75
13	GA	Boss	M	no	colonial	4	test	0	6	2	4	2	2	0	1	75
13	GA	Boss	M	no	colonial	5	test	2	11	6	5	2	2	0	4	75
13	GA	Boss	M	no	colonial	1	empty	2	6	6	0	NA	NA	NA	NA	75
13	GA	Boss	M	no	colonial	2	empty	2	11	8	3	NA	NA	NA	NA	75
13	GA	Boss	M	no	colonial	3	empty	0	0	0	0	NA	NA	NA	NA	75
13	GA	Boss	M	no	colonial	4	empty	1	0	0	0	NA	NA	NA	NA	75
13	GA	Boss	M	no	colonial	5	empty	2	10	8	2	NA	NA	NA	NA	75
13	GA	Boss	M	no	colonial	1	blocked	0	3	3	0	NA	NA	NA	NA	75
13	GA	Boss	M	no	colonial	2	blocked	0	8	0	8	NA	NA	NA	NA	75
13	GA	Boss	M	no	colonial	3	blocked	0	0	0	0	NA	NA	NA	NA	75
13	GA	Boss	M	no	colonial	4	blocked	0	0	0	0	NA	NA	NA	NA	75
13	GA	Boss	M	no	colonial	5	blocked	0	1	0	1	NA	NA	NA	NA	75
13	GA	Boss	M	no	colonial	1	empty blocked	0	0	0	0	NA	NA	NA	NA	75
13	GA	Boss	M	no	colonial	2	empty blocked	0	1	0	1	NA	NA	NA	NA	75
13	GA	Boss	M	no	colonial	3	empty blocked	0	0	0	0	NA	NA	NA	NA	75
13	GA	Boss	M	no	colonial	4	empty blocked	1	0	0	0	NA	NA	NA	NA	75
13	GA	Boss	M	no	colonial	5	empty blocked	0	1	1	0	NA	NA	NA	NA	75
13	GA	Boss	M	no	colonial	1	re-test	2	30	12	18	1	NA	NA	3	75
13	GA	Boss	M	no	colonial	2	re-test	0	5	0	5	0	NA	NA	0	75
13	GA	Boss	M	no	colonial	1	re-control	2	8	1	7	NA	NA	NA	NA	75
13	GA	Boss	M	no	colonial	2	re-control	1	1	1	0	NA	NA	NA	NA	75
14	GA	Miss G	F	no	colonial	1	test	0	0	0	0	0	0	0	0	75
14	GA	Miss G	F	no	colonial	2	test	0	2	0	2	0	0	0	1	75
14	GA	Miss G	F	no	colonial	3	test	3	45	19	26	11	NA	NA	11	75
14	GA	Miss G	F	no	colonial	4	test	4	69	44	25	24	22	2	9	75
14	GA	Miss G	F	no	colonial	5	test	2	51	25	26	13	13	0	10	75
14	GA	Miss G	F	no	colonial	1	empty	0	0	0	0	NA	NA	NA	NA	75
14	GA	Miss G	F	no	colonial	2	empty	0	0	0	0	NA	NA	NA	NA	75
14	GA	Miss G	F	no	colonial	3	empty	3	25	18	7	NA	NA	NA	NA	75
14	GA	Miss G	F	no	colonial	4	empty	0	0	0	0	NA	NA	NA	NA	75
14	GA	Miss G	F	no	colonial	5	empty	0	14	4	10	NA	NA	NA	NA	75
14	GA	Miss G	F	no	colonial	1	blocked	0	10	3	7	NA	NA	NA	NA	75
14	GA	Miss G	F	no	colonial	2	blocked	0	0	0	0	NA	NA	NA	NA	75
14	GA	Miss G	F	no	colonial	3	blocked	0	0	0	0	NA	NA	NA	NA	75
14	GA	Miss G	F	no	colonial	4	blocked	0	7	4	3	NA	NA	NA	NA	75
14	GA	Miss G	F	no	colonial	5	blocked	3	42	33	9	NA	NA	NA	NA	75
14	GA	Miss G	F	no	colonial	1	empty blocked	0	1	1	0	NA	NA	NA	NA	75
14	GA	Miss G	F	no	colonial	2	empty blocked	0	0	0	0	NA	NA	NA	NA	75
14	GA	Miss G	F	no	colonial	3	empty blocked	0	0	0	0	NA	NA	NA	NA	75
14	GA	Miss G	F	no	colonial	4	empty blocked	1	7	6	1	NA	NA	NA	NA	75
14	GA	Miss G	F	no	colonial	5	empty blocked	0	1	0	1	NA	NA	NA	NA	75
14	GA	Miss G	F	no	colonial	1	re-test	0	33	8	25	1	NA	NA	11	75
14	GA	Miss G	F	no	colonial	2	re-test	0	56	23	33	5	NA	NA	5	75
14	GA	Miss G	F	no	colonial	1	re-control	1	6	2	4	NA	NA	NA	NA	75
14	GA	Miss G	F	no	colonial	2	re-control	0	0	0	0	NA	NA	NA	NA	75
15	GA	Dali	F	no	colonial	1	test	1	10	8	2	4	NA	NA	3	75
15	GA	Dali	F	no	colonial	2	test	1	20	17	3	11	NA	NA	1	75
15	GA	Dali	F	no	colonial	3	test	1	7	3	4	2	NA	NA	2	75
15	GA	Dali	F	no	colonial	4	test	1	2	2	0	2	1	1	0	75
15	GA	Dali	F	no	colonial	5	test	0	0	0	0	0	0	0	0	75
15	GA	Dali	F	no	colonial	1	empty	0	2	1	1	NA	NA	NA	NA	75
15	GA	Dali	F	no	colonial	2	empty	0	3	1	2	NA	NA	NA	NA	75
15	GA	Dali	F	no	colonial	3	empty	0	0	0	0	NA	NA	NA	NA	75
15	GA	Dali	F	no	colonial	4	empty	0	1	1	0	NA	NA	NA	NA	75
15	GA	Dali	F	no	colonial	5	empty	0	1	1	0	NA	NA	NA	NA	75
15	GA	Dali	F	no	colonial	1	blocked	0	0	0	0	NA	NA	NA	NA	75
15	GA	Dali	F	no	colonial	2	blocked	0	0	0	0	NA	NA	NA	NA	75
15	GA	Dali	F	no	colonial	3	blocked	0	2	2	0	NA	NA	NA	NA	75
15	GA	Dali	F	no	colonial	4	blocked	0	0	0	0	NA	NA	NA	NA	75
15	GA	Dali	F	no	colonial	5	blocked	0	0	0	0	NA	NA	NA	NA	75
15	GA	Dali	F	no	colonial	1	empty blocked	0	0	0	0	NA	NA	NA	NA	75
15	GA	Dali	F	no	colonial	2	empty blocked	0	0	0	0	NA	NA	NA	NA	75
15	GA	Dali	F	no	colonial	3	empty blocked	0	0	0	0	NA	NA	NA	NA	75
15	GA	Dali	F	no	colonial	4	empty blocked	0	0	0	0	NA	NA	NA	NA	75
15	GA	Dali	F	no	colonial	5	empty blocked	0	0	0	0	NA	NA	NA	NA	75
15	GA	Dali	F	no	colonial	1	re-test	0	0	0	0	0	NA	NA	0	75
15	GA	Dali	F	no	colonial	2	re-test	0	0	0	0	0	NA	NA	0	75
15	GA	Dali	F	no	colonial	1	re-control	0	0	0	0	NA	NA	NA	NA	75
15	GA	Dali	F	no	colonial	2	re-control	0	0	0	0	NA	NA	NA	NA	75
16	GA	Pinball	F	no	colonial	1	test	0	10	6	4	4	NA	NA	1	75
16	GA	Pinball	F	no	colonial	2	test	2	43	13	30	1	NA	NA	4	75
16	GA	Pinball	F	no	colonial	3	test	0	6	1	5	1	NA	NA	1	75
16	GA	Pinball	F	no	colonial	4	test	0	0	0	0	0	0	0	0	75
16	GA	Pinball	F	no	colonial	5	test	0	3	1	2	1	0	1	1	75
16	GA	Pinball	F	no	colonial	1	empty	0	1	1	0	NA	NA	NA	NA	75
16	GA	Pinball	F	no	colonial	2	empty	0	4	2	2	NA	NA	NA	NA	75
16	GA	Pinball	F	no	colonial	3	empty	0	0	0	0	NA	NA	NA	NA	75
16	GA	Pinball	F	no	colonial	4	empty	0	0	0	0	NA	NA	NA	NA	75
16	GA	Pinball	F	no	colonial	5	empty	0	6	0	6	NA	NA	NA	NA	75
16	GA	Pinball	F	no	colonial	1	blocked	1	8	2	6	NA	NA	NA	NA	75
16	GA	Pinball	F	no	colonial	2	blocked	0	0	0	0	NA	NA	NA	NA	75
16	GA	Pinball	F	no	colonial	3	blocked	0	0	0	0	NA	NA	NA	NA	75
16	GA	Pinball	F	no	colonial	4	blocked	0	11	0	11	NA	NA	NA	NA	75
16	GA	Pinball	F	no	colonial	5	blocked	0	0	0	0	NA	NA	NA	NA	75
16	GA	Pinball	F	no	colonial	1	empty blocked	0	0	0	0	NA	NA	NA	NA	75
16	GA	Pinball	F	no	colonial	2	empty blocked	0	4	0	4	NA	NA	NA	NA	75
16	GA	Pinball	F	no	colonial	3	empty blocked	0	0	0	0	NA	NA	NA	NA	75
16	GA	Pinball	F	no	colonial	4	empty blocked	0	0	0	0	NA	NA	NA	NA	75
16	GA	Pinball	F	no	colonial	5	empty blocked	0	2	0	2	NA	NA	NA	NA	75
16	GA	Pinball	F	no	colonial	1	re-test	0	8	4	4	3	NA	NA	0	75
16	GA	Pinball	F	no	colonial	2	re-test	0	2	2	0	0	NA	NA	0	75
16	GA	Pinball	F	no	colonial	1	re-control	0	0	0	0	NA	NA	NA	NA	75
16	GA	Pinball	F	no	colonial	2	re-control	0	0	0	0	NA	NA	NA	NA	75
18	GA	Terrence	F	no	colonial	1	test	0	5	0	5	0	NA	NA	0	75
18	GA	Terrence	F	no	colonial	2	test	2	26	11	15	3	NA	NA	2	75
18	GA	Terrence	F	no	colonial	3	test	0	13	10	3	7	NA	NA	0	75
18	GA	Terrence	F	no	colonial	4	test	0	13	6	7	2	2	0	0	75
18	GA	Terrence	F	no	colonial	5	test	0	12	4	8	0	0	0	4	75
18	GA	Terrence	F	no	colonial	1	empty	5	21	20	1	NA	NA	NA	NA	75
18	GA	Terrence	F	no	colonial	2	empty	0	1	1	0	NA	NA	NA	NA	75
18	GA	Terrence	F	no	colonial	3	empty	2	3	3	0	NA	NA	NA	NA	75
18	GA	Terrence	F	no	colonial	4	empty	1	3	3	0	NA	NA	NA	NA	75
18	GA	Terrence	F	no	colonial	5	empty	0	2	1	1	NA	NA	NA	NA	75
18	GA	Terrence	F	no	colonial	1	blocked	0	0	0	0	NA	NA	NA	NA	75
18	GA	Terrence	F	no	colonial	2	blocked	0	0	0	0	NA	NA	NA	NA	75
18	GA	Terrence	F	no	colonial	3	blocked	0	2	0	2	NA	NA	NA	NA	75
18	GA	Terrence	F	no	colonial	4	blocked	0	13	4	9	NA	NA	NA	NA	75
18	GA	Terrence	F	no	colonial	5	blocked	0	3	1	2	NA	NA	NA	NA	75
18	GA	Terrence	F	no	colonial	1	empty blocked	0	0	0	0	NA	NA	NA	NA	75
18	GA	Terrence	F	no	colonial	2	empty blocked	0	0	0	0	NA	NA	NA	NA	75
18	GA	Terrence	F	no	colonial	3	empty blocked	0	0	0	0	NA	NA	NA	NA	75
18	GA	Terrence	F	no	colonial	4	empty blocked	0	1	0	1	NA	NA	NA	NA	75
18	GA	Terrence	F	no	colonial	5	empty blocked	0	0	0	0	NA	NA	NA	NA	75
18	GA	Terrence	F	no	colonial	1	re-test	0	1	1	0	1	NA	NA	0	75
18	GA	Terrence	F	no	colonial	2	re-test	0	0	0	0	0	NA	NA	0	75
18	GA	Terrence	F	no	colonial	1	re-control	0	0	0	0	NA	NA	NA	NA	75
18	GA	Terrence	F	no	colonial	2	re-control	0	0	0	0	NA	NA	NA	NA	75
19	GA	Angry Bird	M	no	colonial	1	test	2	55	41	14	2	NA	NA	0	75
19	GA	Angry Bird	M	no	colonial	2	test	2	75	32	43	3	NA	NA	7	75
19	GA	Angry Bird	M	no	colonial	3	test	0	13	9	4	1	NA	NA	0	75
19	GA	Angry Bird	M	no	colonial	4	test	1	55	5	50	0	0	0	23	75
19	GA	Angry Bird	M	no	colonial	5	test	1	16	9	7	5	4	1	1	75
19	GA	Angry Bird	M	no	colonial	1	empty	0	4	4	0	NA	NA	NA	NA	75
19	GA	Angry Bird	M	no	colonial	2	empty	7	40	32	8	NA	NA	NA	NA	75
19	GA	Angry Bird	M	no	colonial	3	empty	0	0	0	0	NA	NA	NA	NA	75
19	GA	Angry Bird	M	no	colonial	4	empty	9	50	43	7	NA	NA	NA	NA	75
19	GA	Angry Bird	M	no	colonial	5	empty	2	16	11	5	NA	NA	NA	NA	75
19	GA	Angry Bird	M	no	colonial	1	blocked	0	5	0	5	NA	NA	NA	NA	75
19	GA	Angry Bird	M	no	colonial	2	blocked	2	12	11	1	NA	NA	NA	NA	75
19	GA	Angry Bird	M	no	colonial	3	blocked	1	6	5	1	NA	NA	NA	NA	75
19	GA	Angry Bird	M	no	colonial	4	blocked	1	1	1	0	NA	NA	NA	NA	75
19	GA	Angry Bird	M	no	colonial	5	blocked	0	0	0	0	NA	NA	NA	NA	75
19	GA	Angry Bird	M	no	colonial	1	empty blocked	0	0	0	0	NA	NA	NA	NA	75
19	GA	Angry Bird	M	no	colonial	2	empty blocked	0	0	0	0	NA	NA	NA	NA	75
19	GA	Angry Bird	M	no	colonial	3	empty blocked	0	1	0	1	NA	NA	NA	NA	75
19	GA	Angry Bird	M	no	colonial	4	empty blocked	0	4	2	2	NA	NA	NA	NA	75
19	GA	Angry Bird	M	no	colonial	5	empty blocked	0	0	0	0	NA	NA	NA	NA	75
19	GA	Angry Bird	M	no	colonial	1	re-test	1	22	12	10	2	NA	NA	2	75
19	GA	Angry Bird	M	no	colonial	2	re-test	0	4	2	2	1	NA	NA	2	75
19	GA	Angry Bird	M	no	colonial	1	re-control	0	0	0	0	NA	NA	NA	NA	75
19	GA	Angry Bird	M	no	colonial	2	re-control	0	0	0	0	NA	NA	NA	NA	75
20	GA	Groot	M	no	colonial	1	test	0	1	0	1	0	0	0	1	75
20	GA	Groot	M	no	colonial	2	test	0	1	0	1	0	0	0	0	75
20	GA	Groot	M	no	colonial	3	test	0	1	1	0	1	NA	NA	0	75
20	GA	Groot	M	no	colonial	4	test	0	0	0	0	0	0	0	0	75
20	GA	Groot	M	no	colonial	5	test	0	4	2	2	1	0	1	1	75
20	GA	Groot	M	no	colonial	1	empty	0	1	1	0	NA	NA	NA	NA	75
20	GA	Groot	M	no	colonial	2	empty	0	2	2	0	NA	NA	NA	NA	75
20	GA	Groot	M	no	colonial	3	empty	0	0	0	0	NA	NA	NA	NA	75
20	GA	Groot	M	no	colonial	4	empty	0	0	0	0	NA	NA	NA	NA	75
20	GA	Groot	M	no	colonial	5	empty	0	0	0	0	NA	NA	NA	NA	75
20	GA	Groot	M	no	colonial	1	blocked	0	0	0	0	NA	NA	NA	NA	75
20	GA	Groot	M	no	colonial	2	blocked	0	0	0	0	NA	NA	NA	NA	75
20	GA	Groot	M	no	colonial	3	blocked	0	0	0	0	NA	NA	NA	NA	75
20	GA	Groot	M	no	colonial	4	blocked	0	6	0	6	NA	NA	NA	NA	75
20	GA	Groot	M	no	colonial	5	blocked	0	1	0	1	NA	NA	NA	NA	75
20	GA	Groot	M	no	colonial	1	empty blocked	1	2	2	0	NA	NA	NA	NA	75
20	GA	Groot	M	no	colonial	2	empty blocked	0	1	0	1	NA	NA	NA	NA	75
20	GA	Groot	M	no	colonial	3	empty blocked	0	0	0	0	NA	NA	NA	NA	75
20	GA	Groot	M	no	colonial	4	empty blocked	0	5	3	2	NA	NA	NA	NA	75
20	GA	Groot	M	no	colonial	5	empty blocked	0	0	0	0	NA	NA	NA	NA	75
20	GA	Groot	M	no	colonial	1	re-test	0	1	1	0	1	NA	NA	0	75
20	GA	Groot	M	no	colonial	2	re-test	0	34	4	30	3	NA	NA	4	75
20	GA	Groot	M	no	colonial	1	re-control	0	0	0	0	NA	NA	NA	NA	75
20	GA	Groot	M	no	colonial	2	re-control	0	0	0	0	NA	NA	NA	NA	75
22	GA	Lickytung	F	no	colonial	1	test	0	0	0	0	0	0	0	0	75
22	GA	Lickytung	F	no	colonial	2	test	0	5	1	4	0	0	0	0	75
22	GA	Lickytung	F	no	colonial	3	test	1	25	4	21	1	NA	NA	6	75
22	GA	Lickytung	F	no	colonial	4	test	2	20	13	7	11	6	5	3	75
22	GA	Lickytung	F	no	colonial	5	test	2	37	12	25	10	9	1	10	75
22	GA	Lickytung	F	no	colonial	1	empty	0	0	0	0	NA	NA	NA	NA	75
22	GA	Lickytung	F	no	colonial	2	empty	0	0	0	0	NA	NA	NA	NA	75
22	GA	Lickytung	F	no	colonial	3	empty	1	8	6	2	NA	NA	NA	NA	75
22	GA	Lickytung	F	no	colonial	4	empty	0	0	0	0	NA	NA	NA	NA	75
22	GA	Lickytung	F	no	colonial	5	empty	3	13	11	2	NA	NA	NA	NA	75
22	GA	Lickytung	F	no	colonial	1	blocked	0	7	3	4	NA	NA	NA	NA	75
22	GA	Lickytung	F	no	colonial	2	blocked	0	8	0	8	NA	NA	NA	NA	75
22	GA	Lickytung	F	no	colonial	3	blocked	0	7	1	6	NA	NA	NA	NA	75
22	GA	Lickytung	F	no	colonial	4	blocked	0	1	1	0	NA	NA	NA	NA	75
22	GA	Lickytung	F	no	colonial	5	blocked	1	6	1	5	NA	NA	NA	NA	75
22	GA	Lickytung	F	no	colonial	1	empty blocked	1	5	4	1	NA	NA	NA	NA	75
22	GA	Lickytung	F	no	colonial	2	empty blocked	0	1	0	1	NA	NA	NA	NA	75
22	GA	Lickytung	F	no	colonial	3	empty blocked	0	0	0	0	NA	NA	NA	NA	75
22	GA	Lickytung	F	no	colonial	4	empty blocked	0	0	0	0	NA	NA	NA	NA	75
22	GA	Lickytung	F	no	colonial	5	empty blocked	0	0	0	0	NA	NA	NA	NA	75
22	GA	Lickytung	F	no	colonial	1	re-test	0	12	4	8	1	NA	NA	1	75
22	GA	Lickytung	F	no	colonial	2	re-test	0	1	1	0	1	NA	NA	0	75
22	GA	Lickytung	F	no	colonial	1	re-control	0	0	0	0	NA	NA	NA	NA	75
22	GA	Lickytung	F	no	colonial	2	re-control	0	3	1	2	NA	NA	NA	NA	75
23	GA	Terror Jaap	M	no	colonial	1	test	0	11	9	2	4	NA	NA	0	75
23	GA	Terror Jaap	M	no	colonial	2	test	0	0	0	0	0	0	0	0	75
23	GA	Terror Jaap	M	no	colonial	3	test	2	87	32	55	7	NA	NA	16	75
23	GA	Terror Jaap	M	no	colonial	4	test	3	57	29	28	5	5	0	11	75
23	GA	Terror Jaap	M	no	colonial	5	test	3	74	40	34	16	15	1	15	75
23	GA	Terror Jaap	M	no	colonial	1	empty	0	0	0	0	NA	NA	NA	NA	75
23	GA	Terror Jaap	M	no	colonial	2	empty	0	0	0	0	NA	NA	NA	NA	75
23	GA	Terror Jaap	M	no	colonial	3	empty	6	33	27	6	NA	NA	NA	NA	75
23	GA	Terror Jaap	M	no	colonial	4	empty	0	0	0	0	NA	NA	NA	NA	75
23	GA	Terror Jaap	M	no	colonial	5	empty	4	16	15	1	NA	NA	NA	NA	75
23	GA	Terror Jaap	M	no	colonial	1	blocked	10	46	41	5	NA	NA	NA	NA	75
23	GA	Terror Jaap	M	no	colonial	2	blocked	10	43	43	0	NA	NA	NA	NA	75
23	GA	Terror Jaap	M	no	colonial	3	blocked	6	31	30	1	NA	NA	NA	NA	75
23	GA	Terror Jaap	M	no	colonial	4	blocked	10	43	41	2	NA	NA	NA	NA	75
23	GA	Terror Jaap	M	no	colonial	5	blocked	9	44	25	19	NA	NA	NA	NA	75
23	GA	Terror Jaap	M	no	colonial	1	empty blocked	6	51	33	18	NA	NA	NA	NA	75
23	GA	Terror Jaap	M	no	colonial	2	empty blocked	13	60	60	0	NA	NA	NA	NA	75
23	GA	Terror Jaap	M	no	colonial	3	empty blocked	10	58	55	3	NA	NA	NA	NA	75
23	GA	Terror Jaap	M	no	colonial	4	empty blocked	9	37	36	1	NA	NA	NA	NA	75
23	GA	Terror Jaap	M	no	colonial	5	empty blocked	12	62	58	4	NA	NA	NA	NA	75
23	GA	Terror Jaap	M	no	colonial	1	re-test	6	322	264	58	11	NA	NA	5	75
23	GA	Terror Jaap	M	no	colonial	2	re-test	5	234	188	46	19	NA	NA	7	75
23	GA	Terror Jaap	M	no	colonial	1	re-control	5	41	38	3	NA	NA	NA	NA	75
23	GA	Terror Jaap	M	no	colonial	2	re-control	4	35	30	5	NA	NA	NA	NA	75
24	GA	Zilver pop	F	no	colonial	1	test	0	23	3	20	0	0	0	16	75
24	GA	Zilver pop	F	no	colonial	2	test	1	15	5	10	1	NA	NA	3	75
24	GA	Zilver pop	F	no	colonial	3	test	0	1	1	0	0	0	0	0	75
24	GA	Zilver pop	F	no	colonial	4	test	0	0	0	0	0	0	0	0	75
24	GA	Zilver pop	F	no	colonial	5	test	0	0	0	0	0	0	0	0	75
24	GA	Zilver pop	F	no	colonial	1	empty	0	0	0	0	NA	NA	NA	NA	75
24	GA	Zilver pop	F	no	colonial	2	empty	0	0	0	0	NA	NA	NA	NA	75
24	GA	Zilver pop	F	no	colonial	3	empty	0	0	0	0	NA	NA	NA	NA	75
24	GA	Zilver pop	F	no	colonial	4	empty	0	0	0	0	NA	NA	NA	NA	75
24	GA	Zilver pop	F	no	colonial	5	empty	0	0	0	0	NA	NA	NA	NA	75
24	GA	Zilver pop	F	no	colonial	1	blocked	0	0	0	0	NA	NA	NA	NA	75
24	GA	Zilver pop	F	no	colonial	2	blocked	0	0	0	0	NA	NA	NA	NA	75
24	GA	Zilver pop	F	no	colonial	3	blocked	1	18	8	10	NA	NA	NA	NA	75
24	GA	Zilver pop	F	no	colonial	4	blocked	0	0	0	0	NA	NA	NA	NA	75
24	GA	Zilver pop	F	no	colonial	5	blocked	0	0	0	0	NA	NA	NA	NA	75
24	GA	Zilver pop	F	no	colonial	1	empty blocked	0	0	0	0	NA	NA	NA	NA	75
24	GA	Zilver pop	F	no	colonial	2	empty blocked	0	0	0	0	NA	NA	NA	NA	75
24	GA	Zilver pop	F	no	colonial	3	empty blocked	0	0	0	0	NA	NA	NA	NA	75
24	GA	Zilver pop	F	no	colonial	4	empty blocked	0	1	1	0	NA	NA	NA	NA	75
24	GA	Zilver pop	F	no	colonial	5	empty blocked	0	0	0	0	NA	NA	NA	NA	75
24	GA	Zilver pop	F	no	colonial	1	re-test	1	4	2	2	2	NA	NA	0	75
24	GA	Zilver pop	F	no	colonial	2	re-test	0	3	0	3	0	NA	NA	1	75
24	GA	Zilver pop	F	no	colonial	1	re-control	0	0	0	0	NA	NA	NA	NA	75
24	GA	Zilver pop	F	no	colonial	2	re-control	0	0	0	0	NA	NA	NA	NA	75
25	GA	Zilver man	M	no	colonial	1	test	5	58	30	28	15	NA	NA	4	75
25	GA	Zilver man	M	no	colonial	2	test	2	31	20	11	4	NA	NA	0	75
25	GA	Zilver man	M	no	colonial	3	test	0	7	4	3	3	NA	NA	1	75
25	GA	Zilver man	M	no	colonial	4	test	0	0	0	0	0	0	0	0	75
25	GA	Zilver man	M	no	colonial	5	test	1	10	5	5	0	0	0	0	75
25	GA	Zilver man	M	no	colonial	1	empty	2	6	6	0	NA	NA	NA	NA	75
25	GA	Zilver man	M	no	colonial	2	empty	0	0	0	0	NA	NA	NA	NA	75
25	GA	Zilver man	M	no	colonial	3	empty	0	0	0	0	NA	NA	NA	NA	75
25	GA	Zilver man	M	no	colonial	4	empty	0	0	0	0	NA	NA	NA	NA	75
25	GA	Zilver man	M	no	colonial	5	empty	0	0	0	0	NA	NA	NA	NA	75
25	GA	Zilver man	M	no	colonial	1	blocked	1	2	2	0	NA	NA	NA	NA	75
25	GA	Zilver man	M	no	colonial	2	blocked	0	0	0	0	NA	NA	NA	NA	75
25	GA	Zilver man	M	no	colonial	3	blocked	0	13	8	5	NA	NA	NA	NA	75
25	GA	Zilver man	M	no	colonial	4	blocked	1	14	5	9	NA	NA	NA	NA	75
25	GA	Zilver man	M	no	colonial	5	blocked	0	0	0	0	NA	NA	NA	NA	75
25	GA	Zilver man	M	no	colonial	1	empty blocked	0	0	0	0	NA	NA	NA	NA	75
25	GA	Zilver man	M	no	colonial	2	empty blocked	0	0	0	0	NA	NA	NA	NA	75
25	GA	Zilver man	M	no	colonial	3	empty blocked	0	0	0	0	NA	NA	NA	NA	75
25	GA	Zilver man	M	no	colonial	4	empty blocked	0	2	2	0	NA	NA	NA	NA	75
25	GA	Zilver man	M	no	colonial	5	empty blocked	1	0	0	0	NA	NA	NA	NA	75
25	GA	Zilver man	M	no	colonial	1	re-test	0	0	0	0	0	NA	NA	0	75
25	GA	Zilver man	M	no	colonial	2	re-test	0	2	0	2		NA	NA	0	75
25	GA	Zilver man	M	no	colonial	1	re-control	0	0	0	0	NA	NA	NA	NA	75
25	GA	Zilver man	M	no	colonial	2	re-control	0	0	0	0	NA	NA	NA	NA	75
26	GA	Lord Burb	M	no	colonial	1	test	2	33	14	19	6	NA	NA	4	75
26	GA	Lord Burb	M	no	colonial	2	test	0	0	0	0	0	0	0	0	75
26	GA	Lord Burb	M	no	colonial	3	test	5	34	21	13	10	NA	NA	7	75
26	GA	Lord Burb	M	no	colonial	4	test	0	0	0	0	0	0	0	0	75
26	GA	Lord Burb	M	no	colonial	5	test	0	0	0	0	0	0	0	0	75
26	GA	Lord Burb	M	no	colonial	1	empty	0	0	0	0	NA	NA	NA	NA	75
26	GA	Lord Burb	M	no	colonial	2	empty	0	0	0	0	NA	NA	NA	NA	75
26	GA	Lord Burb	M	no	colonial	3	empty	0	3	3	0	NA	NA	NA	NA	75
26	GA	Lord Burb	M	no	colonial	4	empty	0	0	0	0	NA	NA	NA	NA	75
26	GA	Lord Burb	M	no	colonial	5	empty	0	0	0	0	NA	NA	NA	NA	75
26	GA	Lord Burb	M	no	colonial	1	blocked	1	11	2	9	NA	NA	NA	NA	75
26	GA	Lord Burb	M	no	colonial	2	blocked	0	5	4	1	NA	NA	NA	NA	75
26	GA	Lord Burb	M	no	colonial	3	blocked	2	13	7	6	NA	NA	NA	NA	75
26	GA	Lord Burb	M	no	colonial	4	blocked	1	5	4	1	NA	NA	NA	NA	75
26	GA	Lord Burb	M	no	colonial	5	blocked	0	0	0	0	NA	NA	NA	NA	75
26	GA	Lord Burb	M	no	colonial	1	empty blocked	2	5	5	0	NA	NA	NA	NA	75
26	GA	Lord Burb	M	no	colonial	2	empty blocked	0	0	0	0	NA	NA	NA	NA	75
26	GA	Lord Burb	M	no	colonial	3	empty blocked	2	2	1	1	NA	NA	NA	NA	75
26	GA	Lord Burb	M	no	colonial	4	empty blocked	0	3	3	0	NA	NA	NA	NA	75
26	GA	Lord Burb	M	no	colonial	5	empty blocked	0	0	0	0	NA	NA	NA	NA	75
26	GA	Lord Burb	M	no	colonial	1	re-test	2	13	8	5	4	NA	NA	2	75
26	GA	Lord Burb	M	no	colonial	2	re-test	5	90	19	71	0	NA	NA	21	75
26	GA	Lord Burb	M	no	colonial	1	re-control	4	24	19	5	NA	NA	NA	NA	75
26	GA	Lord Burb	M	no	colonial	2	re-control	8	34	28	6	NA	NA	NA	NA	75
31	AGP	Bella	F	no	territorial	1	test	1	7	5	2	5	0	5	0	40
31	AGP	Bella	F	no	territorial	2	test	4	1	1	0	0	0	0	0	40
31	AGP	Bella	F	no	territorial	3	test	0	2	2	0	1	0	1	0	40
31	AGP	Bella	F	no	territorial	4	test	2	3	3	0	0	0	0	0	40
31	AGP	Bella	F	no	territorial	5	test	2	3	3	0	3	0	3	0	40
31	AGP	Bella	F	no	territorial	1	empty	0	1	1	0	NA	NA	NA	NA	40
31	AGP	Bella	F	no	territorial	2	empty	1	0	0	0	NA	NA	NA	NA	40
31	AGP	Bella	F	no	territorial	3	empty	2	2	0	2	NA	NA	NA	NA	40
31	AGP	Bella	F	no	territorial	4	empty	1	14	1	13	NA	NA	NA	NA	40
31	AGP	Bella	F	no	territorial	5	empty	3	9	0	9	NA	NA	NA	NA	40
31	AGP	Bella	F	no	territorial	1	blocked	3	13	4	9	NA	NA	NA	NA	40
31	AGP	Bella	F	no	territorial	2	blocked	2	14	2	12	NA	NA	NA	NA	40
31	AGP	Bella	F	no	territorial	3	blocked	2	4	1	3	NA	NA	NA	NA	40
31	AGP	Bella	F	no	territorial	4	blocked	0	6	1	5	NA	NA	NA	NA	40
31	AGP	Bella	F	no	territorial	5	blocked	1	0	0	0	NA	NA	NA	NA	40
31	AGP	Bella	F	no	territorial	1	empty blocked	3	8	0	8	NA	NA	NA	NA	40
31	AGP	Bella	F	no	territorial	2	empty blocked	0	2	1	1	NA	NA	NA	NA	40
31	AGP	Bella	F	no	territorial	3	empty blocked	5	4	0	4	NA	NA	NA	NA	40
31	AGP	Bella	F	no	territorial	4	empty blocked	2	8	1	7	NA	NA	NA	NA	40
31	AGP	Bella	F	no	territorial	5	empty blocked	1	6	0	6	NA	NA	NA	NA	40
31	AGP	Bella	F	no	territorial	1	re-test	1	15	3	12	3	0	3	2	40
31	AGP	Bella	F	no	territorial	2	re-test	1	4	2	2	2	2	0	0	40
31	AGP	Bella	F	no	territorial	1	re-control	3	0	0	0	NA	NA	NA	NA	40
31	AGP	Bella	F	no	territorial	2	re-control	6	1	1	0	NA	NA	NA	NA	40
32	AGP	Jack	M	no	territorial	1	test	2	30	2	28	2	0	2	14	40
32	AGP	Jack	M	no	territorial	2	test	0	0	0	0	0	0	0	0	40
32	AGP	Jack	M	no	territorial	3	test	5	27	2	25	2	0	2	4	40
32	AGP	Jack	M	no	territorial	4	test	0	9	1	8	1	0	1	1	40
32	AGP	Jack	M	no	territorial	5	test	3	17	0	17	0	0	0	6	40
32	AGP	Jack	M	no	territorial	1	empty	2	28	0	28	NA	NA	NA	NA	40
32	AGP	Jack	M	no	territorial	2	empty	0	16	0	16	NA	NA	NA	NA	40
32	AGP	Jack	M	no	territorial	3	empty	0	8	0	8	NA	NA	NA	NA	40
32	AGP	Jack	M	no	territorial	4	empty	0	0	0	0	NA	NA	NA	NA	40
32	AGP	Jack	M	no	territorial	5	empty	0	1	1	0	NA	NA	NA	NA	40
32	AGP	Jack	M	no	territorial	1	blocked	0	1	0	1	NA	NA	NA	NA	40
32	AGP	Jack	M	no	territorial	2	blocked	0	16	1	15	NA	NA	NA	NA	40
32	AGP	Jack	M	no	territorial	3	blocked	1	3	0	3	NA	NA	NA	NA	40
32	AGP	Jack	M	no	territorial	4	blocked	0	0	0	0	NA	NA	NA	NA	40
32	AGP	Jack	M	no	territorial	5	blocked	1	4	1	3	NA	NA	NA	NA	40
32	AGP	Jack	M	no	territorial	1	empty blocked	0	1	0	1	NA	NA	NA	NA	40
32	AGP	Jack	M	no	territorial	2	empty blocked	0	0	0	0	NA	NA	NA	NA	40
32	AGP	Jack	M	no	territorial	3	empty blocked	1	2	0	2	NA	NA	NA	NA	40
32	AGP	Jack	M	no	territorial	4	empty blocked	0	0	0	0	NA	NA	NA	NA	40
32	AGP	Jack	M	no	territorial	5	empty blocked	0	0	0	0	NA	NA	NA	NA	40
32	AGP	Jack	M	no	territorial	1	re-test	1	31	6	25	5	0	5	11	40
32	AGP	Jack	M	no	territorial	2	re-test	0	40	0	40	0	0	0	32	40
32	AGP	Jack	M	no	territorial	1	re-control	0	21	3	18	NA	NA	NA	NA	40
32	AGP	Jack	M	no	territorial	2	re-control	0	18	0	18	NA	NA	NA	NA	40
33	AGP	Jelo	F	no	territorial	1	test	0	15	6	9	6	2	4	0	40
33	AGP	Jelo	F	no	territorial	2	test	0	0	0	0	0	0	0	0	40
33	AGP	Jelo	F	no	territorial	3	test	0	0	0	0	0	0	0	0	40
33	AGP	Jelo	F	no	territorial	4	test	0	0	0	0	0	0	0	0	40
33	AGP	Jelo	F	no	territorial	5	test	0	0	0	0	0	0	0	0	40
33	AGP	Jelo	F	no	territorial	1	empty	3	33	13	20	NA	NA	NA	NA	40
33	AGP	Jelo	F	no	territorial	2	empty	0	0	0	0	NA	NA	NA	NA	40
33	AGP	Jelo	F	no	territorial	3	empty	0	21	10	11	NA	NA	NA	NA	40
33	AGP	Jelo	F	no	territorial	4	empty	0	0	0	0	NA	NA	NA	NA	40
33	AGP	Jelo	F	no	territorial	5	empty	0	3	0	3	NA	NA	NA	NA	40
33	AGP	Jelo	F	no	territorial	1	blocked	0	6	1	5	NA	NA	NA	NA	40
33	AGP	Jelo	F	no	territorial	2	blocked	0	2	1	1	NA	NA	NA	NA	40
33	AGP	Jelo	F	no	territorial	3	blocked	0	0	0	0	NA	NA	NA	NA	40
33	AGP	Jelo	F	no	territorial	4	blocked	0	5	2	3	NA	NA	NA	NA	40
33	AGP	Jelo	F	no	territorial	5	blocked	0	0	0	0	NA	NA	NA	NA	40
33	AGP	Jelo	F	no	territorial	1	empty blocked	0	4	2	2	NA	NA	NA	NA	40
33	AGP	Jelo	F	no	territorial	2	empty blocked	0	0	0	0	NA	NA	NA	NA	40
33	AGP	Jelo	F	no	territorial	3	empty blocked	0	1	0	1	NA	NA	NA	NA	40
33	AGP	Jelo	F	no	territorial	4	empty blocked	0	0	0	0	NA	NA	NA	NA	40
33	AGP	Jelo	F	no	territorial	5	empty blocked	0	0	0	0	NA	NA	NA	NA	40
33	AGP	Jelo	F	no	territorial	1	re-test	0	13	3	10	3	0	3	1	40
33	AGP	Jelo	F	no	territorial	2	re-test	0	4	0	4	0	0	0	0	40
33	AGP	Jelo	F	no	territorial	1	re-control	0	5	0	5	NA	NA	NA	NA	40
33	AGP	Jelo	F	no	territorial	2	re-control	0	19	7	12	NA	NA	NA	NA	40
34	AGP	Kimmi	F	no	territorial	1	test	1	21	9	12	9	2	7	5	40
34	AGP	Kimmi	F	no	territorial	2	test	0	0	0	0	0	0	0	0	40
34	AGP	Kimmi	F	no	territorial	3	test	0	5	0	5	0	0	0	2	40
34	AGP	Kimmi	F	no	territorial	4	test	0	13	2	11	2	1	1	1	40
34	AGP	Kimmi	F	no	territorial	5	test	0	11	1	10	0	0	0	4	40
34	AGP	Kimmi	F	no	territorial	1	empty	0	5	1	4	NA	NA	NA	NA	40
34	AGP	Kimmi	F	no	territorial	2	empty	0	3	1	2	NA	NA	NA	NA	40
34	AGP	Kimmi	F	no	territorial	3	empty	0	4	0	4	NA	NA	NA	NA	40
34	AGP	Kimmi	F	no	territorial	4	empty	0	8	1	7	NA	NA	NA	NA	40
34	AGP	Kimmi	F	no	territorial	5	empty	0	1	0	1	NA	NA	NA	NA	40
34	AGP	Kimmi	F	no	territorial	1	blocked	1	15	2	13	NA	NA	NA	NA	40
34	AGP	Kimmi	F	no	territorial	2	blocked	1	10	5	5	NA	NA	NA	NA	40
34	AGP	Kimmi	F	no	territorial	3	blocked	0	7	1	6	NA	NA	NA	NA	40
34	AGP	Kimmi	F	no	territorial	4	blocked	1	3	1	2	NA	NA	NA	NA	40
34	AGP	Kimmi	F	no	territorial	5	blocked	0	0	0	0	NA	NA	NA	NA	40
34	AGP	Kimmi	F	no	territorial	1	empty blocked	1	11	1	10	NA	NA	NA	NA	40
34	AGP	Kimmi	F	no	territorial	2	empty blocked	0	6	3	3	NA	NA	NA	NA	40
34	AGP	Kimmi	F	no	territorial	3	empty blocked	0	5	2	3	NA	NA	NA	NA	40
34	AGP	Kimmi	F	no	territorial	4	empty blocked	0	0	0	0	NA	NA	NA	NA	40
34	AGP	Kimmi	F	no	territorial	5	empty blocked	1	1	0	1	NA	NA	NA	NA	40
34	AGP	Kimmi	F	no	territorial	1	re-test	1	27	11	16	6	2	4	6	40
34	AGP	Kimmi	F	no	territorial	2	re-test	1	7	2	5	2	0	2	0	40
34	AGP	Kimmi	F	no	territorial	1	re-control	0	2	0	2	NA	NA	NA	NA	40
34	AGP	Kimmi	F	no	territorial	2	re-control	0	0	0	0	NA	NA	NA	NA	40
35	AGP	Lizzy	F	no	territorial	1	test	2	5	3	2	3	1	2	0	40
35	AGP	Lizzy	F	no	territorial	2	test	2	1	1	0	0	0	0	0	40
35	AGP	Lizzy	F	no	territorial	3	test	2	10	5	5	4	0	4	0	40
35	AGP	Lizzy	F	no	territorial	4	test	0	16	3	13	2	0	2	1	40
35	AGP	Lizzy	F	no	territorial	5	test	0	13	6	7	5	1	4	1	40
35	AGP	Lizzy	F	no	territorial	1	empty	0	1	1	0	NA	NA	NA	NA	40
35	AGP	Lizzy	F	no	territorial	2	empty	3	20	3	17	NA	NA	NA	NA	40
35	AGP	Lizzy	F	no	territorial	3	empty	2	18	2	16	NA	NA	NA	NA	40
35	AGP	Lizzy	F	no	territorial	4	empty	4	23	0	23	NA	NA	NA	NA	40
35	AGP	Lizzy	F	no	territorial	5	empty	0	12	1	11	NA	NA	NA	NA	40
35	AGP	Lizzy	F	no	territorial	1	blocked	2	18	5	13	NA	NA	NA	NA	40
35	AGP	Lizzy	F	no	territorial	2	blocked	1	7	3	4	NA	NA	NA	NA	40
35	AGP	Lizzy	F	no	territorial	3	blocked	0	2	0	2	NA	NA	NA	NA	40
35	AGP	Lizzy	F	no	territorial	4	blocked	1	3	0	3	NA	NA	NA	NA	40
35	AGP	Lizzy	F	no	territorial	5	blocked	0	5	3	2	NA	NA	NA	NA	40
35	AGP	Lizzy	F	no	territorial	1	empty blocked	3	12	2	10	NA	NA	NA	NA	40
35	AGP	Lizzy	F	no	territorial	2	empty blocked	3	10	3	7	NA	NA	NA	NA	40
35	AGP	Lizzy	F	no	territorial	3	empty blocked	0	2	1	1	NA	NA	NA	NA	40
35	AGP	Lizzy	F	no	territorial	4	empty blocked	0	0	0	0	NA	NA	NA	NA	40
35	AGP	Lizzy	F	no	territorial	5	empty blocked	0	0	0	0	NA	NA	NA	NA	40
35	AGP	Lizzy	F	no	territorial	1	re-test	0	13	7	6	6	0	6	1	40
35	AGP	Lizzy	F	no	territorial	2	re-test	0	4	4	0	4	0	4	0	40
35	AGP	Lizzy	F	no	territorial	1	re-control	1	13	10	3	NA	NA	NA	NA	40
35	AGP	Lizzy	F	no	territorial	2	re-control	1	9	9	0	NA	NA	NA	NA	40
36	AGP	Nikki	F	no	territorial	1	test	2	24	2	22	3	0	3	14	40
36	AGP	Nikki	F	no	territorial	2	test	0	41	1	40	1	0	1	36	40
36	AGP	Nikki	F	no	territorial	3	test	2	38	6	32	4	2	2	7	40
36	AGP	Nikki	F	no	territorial	4	test	6	41	9	32	2	0	2	4	40
36	AGP	Nikki	F	no	territorial	5	test	3	25	7	18	3	0	3	2	40
36	AGP	Nikki	F	no	territorial	1	empty	1	32	11	21	NA	NA	NA	NA	40
36	AGP	Nikki	F	no	territorial	2	empty	3	48	8	40	NA	NA	NA	NA	40
36	AGP	Nikki	F	no	territorial	3	empty	3	35	2	33	NA	NA	NA	NA	40
36	AGP	Nikki	F	no	territorial	4	empty	1	11	2	9	NA	NA	NA	NA	40
36	AGP	Nikki	F	no	territorial	5	empty	2	18	1	17	NA	NA	NA	NA	40
36	AGP	Nikki	F	no	territorial	1	blocked	1	25	7	18	NA	NA	NA	NA	40
36	AGP	Nikki	F	no	territorial	2	blocked	2	16	3	13	NA	NA	NA	NA	40
36	AGP	Nikki	F	no	territorial	3	blocked	2	18	4	14	NA	NA	NA	NA	40
36	AGP	Nikki	F	no	territorial	4	blocked	2	12	2	10	NA	NA	NA	NA	40
36	AGP	Nikki	F	no	territorial	5	blocked	5	35	7	28	NA	NA	NA	NA	40
36	AGP	Nikki	F	no	territorial	1	empty blocked	1	10	1	9	NA	NA	NA	NA	40
36	AGP	Nikki	F	no	territorial	2	empty blocked	3	20	0	20	NA	NA	NA	NA	40
36	AGP	Nikki	F	no	territorial	3	empty blocked	1	7	1	6	NA	NA	NA	NA	40
36	AGP	Nikki	F	no	territorial	4	empty blocked	0	2	0	2	NA	NA	NA	NA	40
36	AGP	Nikki	F	no	territorial	5	empty blocked	1	0	0	0	NA	NA	NA	NA	40
36	AGP	Nikki	F	no	territorial	1	re-test	3	38	5	33	2	0	2	12	40
36	AGP	Nikki	F	no	territorial	2	re-test	3	25	12	13	10	1	9	0	40
36	AGP	Nikki	F	no	territorial	1	re-control	4	45	13	32	NA	NA	NA	NA	40
36	AGP	Nikki	F	no	territorial	2	re-control	2	37	11	26	NA	NA	NA	NA	40
37	AGP	Nina	F	no	territorial	1	test	1	12	6	6	6	1	5	1	40
37	AGP	Nina	F	no	territorial	2	test	3	74	36	38	36	0	36	1	40
37	AGP	Nina	F	no	territorial	3	test	0	7	2	5	2	0	2	0	40
37	AGP	Nina	F	no	territorial	4	test	0	6	0	6	0	0	0	0	40
37	AGP	Nina	F	no	territorial	5	test	1	11	2	9	2	0	2	0	40
37	AGP	Nina	F	no	territorial	1	empty	3	50	17	33	NA	NA	NA	NA	40
37	AGP	Nina	F	no	territorial	2	empty	2	29	2	27	NA	NA	NA	NA	40
37	AGP	Nina	F	no	territorial	3	empty	1	8	2	6	NA	NA	NA	NA	40
37	AGP	Nina	F	no	territorial	4	empty	0	28	1	27	NA	NA	NA	NA	40
37	AGP	Nina	F	no	territorial	5	empty	1	16	2	14	NA	NA	NA	NA	40
37	AGP	Nina	F	no	territorial	1	blocked	2	18	5	13	NA	NA	NA	NA	40
37	AGP	Nina	F	no	territorial	2	blocked	3	21	7	14	NA	NA	NA	NA	40
37	AGP	Nina	F	no	territorial	3	blocked	3	18	6	12	NA	NA	NA	NA	40
37	AGP	Nina	F	no	territorial	4	blocked	5	32	14	18	NA	NA	NA	NA	40
37	AGP	Nina	F	no	territorial	5	blocked	2	18	6	12	NA	NA	NA	NA	40
37	AGP	Nina	F	no	territorial	1	empty blocked	0	25	5	20	NA	NA	NA	NA	40
37	AGP	Nina	F	no	territorial	2	empty blocked	0	0	0	0	NA	NA	NA	NA	40
37	AGP	Nina	F	no	territorial	3	empty blocked	1	11	2	9	NA	NA	NA	NA	40
37	AGP	Nina	F	no	territorial	4	empty blocked	3	11	3	8	NA	NA	NA	NA	40
37	AGP	Nina	F	no	territorial	5	empty blocked	1	5	1	4	NA	NA	NA	NA	40
37	AGP	Nina	F	no	territorial	1	re-test	1	10	7	3	5	0	5	0	40
37	AGP	Nina	F	no	territorial	2	re-test	4	18	16	2	13	0	13	0	40
37	AGP	Nina	F	no	territorial	1	re-control	1	15	12	3	NA	NA	NA	NA	40
37	AGP	Nina	F	no	territorial	2	re-control	0	9	4	5	NA	NA	NA	NA	40
38	AGP	Sensei	M	no	territorial	1	test	0	1	0	1	0	0	0	0	40
38	AGP	Sensei	M	no	territorial	2	test	0	0	0	0	0	0	0	0	40
38	AGP	Sensei	M	no	territorial	3	test	0	3	0	3	0	0	0	0	40
38	AGP	Sensei	M	no	territorial	4	test	0	0	0	0	0	0	0	0	40
38	AGP	Sensei	M	no	territorial	5	test	0	2	1	1	0	0	0	0	40
38	AGP	Sensei	M	no	territorial	1	empty	0	1	0	1	NA	NA	NA	NA	40
38	AGP	Sensei	M	no	territorial	2	empty	0	0	0	0	NA	NA	NA	NA	40
38	AGP	Sensei	M	no	territorial	3	empty	0	15	0	15	NA	NA	NA	NA	40
38	AGP	Sensei	M	no	territorial	4	empty	0	4	0	4	NA	NA	NA	NA	40
38	AGP	Sensei	M	no	territorial	5	empty	0	3	1	2	NA	NA	NA	NA	40
38	AGP	Sensei	M	no	territorial	1	blocked	0	0	0	0	NA	NA	NA	NA	40
38	AGP	Sensei	M	no	territorial	2	blocked	0	0	0	0	NA	NA	NA	NA	40
38	AGP	Sensei	M	no	territorial	3	blocked	0	0	0	0	NA	NA	NA	NA	40
38	AGP	Sensei	M	no	territorial	4	blocked	0	0	0	0	NA	NA	NA	NA	40
38	AGP	Sensei	M	no	territorial	5	blocked	0	0	0	0	NA	NA	NA	NA	40
38	AGP	Sensei	M	no	territorial	1	empty blocked	0	0	0	0	NA	NA	NA	NA	40
38	AGP	Sensei	M	no	territorial	2	empty blocked	0	2	1	1	NA	NA	NA	NA	40
38	AGP	Sensei	M	no	territorial	3	empty blocked	0	1	0	1	NA	NA	NA	NA	40
38	AGP	Sensei	M	no	territorial	4	empty blocked	0	0	0	0	NA	NA	NA	NA	40
38	AGP	Sensei	M	no	territorial	5	empty blocked	0	1	1	0	NA	NA	NA	NA	40
38	AGP	Sensei	M	no	territorial	1	re-test	1	5	5	0	4	0	4	0	40
38	AGP	Sensei	M	no	territorial	2	re-test	0	1	1	0	1	0	1	0	40
38	AGP	Sensei	M	no	territorial	1	re-control	0	1	0	1	NA	NA	NA	NA	40
38	AGP	Sensei	M	no	territorial	2	re-control	0	2	2	0	NA	NA	NA	NA	40

## Sheet: Dyadic data
species	dyad	ID	provider	receiver	sex	provided_all	provided_S4.S5	Affiliative_score	Agonistic_score	Relatedness
BHM	1	1	Andromeda	Callisto	FF	0	0	1.18124	0	no
BHM	2	1	Andromeda	Lupita	FF	0	0	2.54749	0.1412	no
BHM	3	1	Andromeda	Mars	FM	19	0	9.39208	1.74312	no
BHM	4	1	Andromeda	Mercury	FM	23	0	11.1052	1.55413	no
BHM	5	1	Andromeda	Neptune	FF	6	1	3.97885	0.705381	no
BHM	6	1	Andromeda	Saturn	FM	5	3	8.87116	0.848128	no
BHM	1	2	Callisto	Andromeda	FF	0	0	1.18124	0	no
BHM	7	2	Callisto	Lupita	FF	0	0	23.7763	0.989019	yes
BHM	8	2	Callisto	Mars	FM	0	0	2.04298	0.2824	no
BHM	9	2	Callisto	Mercury	FM	2	1	1.9803	0.140891	no
BHM	10	2	Callisto	Neptune	FF	0	0	1.09239	0.47077	no
BHM	11	2	Callisto	Saturn	FM	0	0	4.81076	2.49938	no
BHM	2	3	Lupita	Andromeda	FF	0	0	2.54749	0.1412	no
BHM	7	3	Lupita	Callisto	FF	0	0	23.7763	0.989019	yes
BHM	12	3	Lupita	Mars	FM	1	0	5.58364	2.30792	no
BHM	13	3	Lupita	Mercury	FM	4	0	3.7409	0.187751	no
BHM	14	3	Lupita	Neptune	FF	1	1	2.52983	0.423909	no
BHM	15	3	Lupita	Saturn	FM	0	0	5.88733	1.13084	no
BHM	3	4	Mars	Andromeda	FM	3	2	9.39208	1.74312	no
BHM	8	4	Mars	Callisto	MF	0	0	2.04298	0.2824	no
BHM	12	4	Mars	Lupita	MF	0	0	5.58364	2.30792	no
BHM	16	4	Mars	Mercury	MM	25	12	5.13026	3.15728	yes
BHM	17	4	Mars	Neptune	MF	5	4	18.3198	1.74528	no
BHM	18	4	Mars	Saturn	MM	6	5	10.8989	2.07361	no
BHM	4	5	Mercury	Andromeda	MF	0	0	11.1052	1.55413	no
BHM	9	5	Mercury	Callisto	MF	0	0	1.9803	0.140891	no
BHM	13	5	Mercury	Lupita	MF	0	0	3.7409	0.187751	no
BHM	16	5	Mercury	Mars	MM	6	4	5.13026	3.15728	yes
BHM	19	5	Mercury	Neptune	MF	3	2	16.8976	5.18713	no
BHM	20	5	Mercury	Saturn	MM	6	2	5.65974	1.17615	no
BHM	5	6	Neptune	Andromeda	FF	4	3	3.97885	0.705381	no
BHM	10	6	Neptune	Callisto	FF	0	0	1.09239	0.47077	no
BHM	14	6	Neptune	Lupita	FF	0	0	2.52983	0.423909	no
BHM	17	6	Neptune	Mars	FM	13	10	18.3198	1.74528	no
BHM	19	6	Neptune	Mercury	FM	13	2	16.8976	5.18713	no
BHM	21	6	Neptune	Saturn	FM	9	9	5.14	0.518558	no
BHM	6	7	Saturn	Andromeda	MF	1	0	8.87116	0.848128	no
BHM	11	7	Saturn	Callisto	MF	0	0	4.81076	2.49938	no
BHM	15	7	Saturn	Lupita	MF	0	0	5.88733	1.13084	no
BHM	18	7	Saturn	Mars	MM	2	0	10.8989	2.07361	no
BHM	20	7	Saturn	Mercury	MM	8	6	5.65974	1.17615	no
BHM	21	7	Saturn	Neptune	MF	5	1	5.14	0.518558	no
EC	1		Agent Orange	Red	MM	0	0	0.294479	1.98773	yes
EC	2		Agent Orange	Blue	MF	0	0	32.8662	0.458599	yes
EC	3		Agent Orange	Purple	MF	21	15	0.229299	0.0764331	no
EC	4		Agent Orange	Rainbow	MF	1	0	7.31126	0.15894	yes
EC	1		Red	Agent Orange	MM	20	6	0.294479	1.98773	yes
EC	5		Red	Blue	MF	2	0	1.4026	0	yes
EC	6		Red	Purple	MF	14	11	22.6753	0.0779221	no
EC	7		Red	Rainbow	MF	4	0	2.51351	0.0810811	yes
EC	1		Blue	Agent Orange	FM	3	3	32.8662	0.458599	yes
EC	5		Blue	Red	FM	0	0	1.4026	0	yes
EC	8		Blue	Purple	FF	5	4	0	0.243243	no
EC	9		Blue	Rainbow	FF	3	0	0	1.21622	yes
EC	3		Purple	Agent Orange	FM	29	3	0.229299	0.0764331	no
EC	6		Purple	Red	FM	1	0	22.6753	0.0779221	no
EC	8		Purple	Blue	FF	5	0	0	0.243243	no
EC	10		Purple	Rainbow	FF	6	1	0.253521	1.01408	no
EC	4		Rainbow	Agent Orange	FM	8	4	7.31126	0.15894	yes
EC	7		Rainbow	Red	FM	0	0	2.51351	0.0810811	yes
EC	9		Rainbow	Blue	FF	0	0	0	1.21622	yes
EC	10		Rainbow	Purple	FF	2	2	0.253521	1.01408	no
GA	1		Boss	Miss G	MF	3	2	1	0.75	no
GA	2		Boss	Dali	MF	0	0	0.489796	0.489796	no
GA	3		Boss	Pinball	MF	1	0	2.66667	1.33333	no
GA	4		Boss	Guus Geluk	MF	0	0	2.30769	1.38462	no
GA	5		Boss	Terrence	MF	0	0	0	0.705882	no
GA	6		Boss	Angry Bird	MM	0	0	0.230769	0.230769	no
GA	7		Boss	Groot	MM	0	0	0	0	no
GA	8		Boss	Pecunia	MM	0	0	0	0	no
GA	9		Boss	Lickytung	MF	0	0	0	0	no
GA	10		Boss	Terror Jaap	MM	2	2	0	0.230769	no
GA	11		Boss	Zilver pop	MF	0	0	0	0.230769	no
GA	12		Boss	Zilver man	MM	0	0	0	0.226415	no
GA	13		Boss	Lord Burb	MM	0	0	0	0	no
GA	14		Boss	Brexit	MF	0	0	0	0.214286	no
GA	15		Boss	Monstertje	MM	0	0	0	0.26087	no
GA	16		Boss	Klok	MF	0	0	0	0.24	no
GA	17		Boss	Raptor	MF	0	0	0	0.48	no
GA	1		Miss G	Boss	FM	1	1	1	0.75	no
GA	18		Miss G	Dali	FF	0	0	1.86667	1.06667	no
GA	19		Miss G	Pinball	FF	0	0	0.292683	0.292683	yes
GA	20		Miss G	Guus Geluk	FF	0	0	0.5	0.5	no
GA	21		Miss G	Terrence	FF	0	0	0	0	no
GA	22		Miss G	Angry Bird	FM	16	16	0.25	0	no
GA	23		Miss G	Groot	FM	1	1	0	0	no
GA	24		Miss G	Pecunia	FM	0	0	0	0	no
GA	25		Miss G	Lickytung	FF	7	6	0	0.75	no
GA	26		Miss G	Terror Jaap	FM	20	13	0.5	0.5	no
GA	27		Miss G	Zilver pop	FF	0	0	0	0.5	no
GA	28		Miss G	Zilver man	FM	1	0	0	0.244898	no
GA	29		Miss G	Lord Burb	FM	0	0	0	0	no
GA	30		Miss G	Brexit	FF	2	0	0.230769	0.230769	no
GA	31		Miss G	Monstertje	FM	0	0	0	0	no
GA	32		Miss G	Klok	FF	0	0	0.521739	0.521739	no
GA	33		Miss G	Raptor	FF	0	0	0	0	no
GA	2		Dali	Boss	FM	3	0	1	0.75	no
GA	18		Dali	Miss G	FF	2	2	1.86667	1.06667	no
GA	34		Dali	Pinball	FF	0	0	1.42857	1.42857	no
GA	35		Dali	Guus Geluk	FF	7	0	0.489796	0	yes
GA	36		Dali	Terrence	FF	0	0	0	0	no
GA	37		Dali	Angry Bird	FM	2	0	0.244898	0	no
GA	38		Dali	Groot	FM	0	0	0	0	no
GA	39		Dali	Pecunia	FM	0	0	0	0	no
GA	40		Dali	Lickytung	FF	0	0	0.489796	0.489796	no
GA	41		Dali	Terror Jaap	FM	0	0	0.734694	0.734694	no
GA	42		Dali	Zilver pop	FF	1	0	0	0	no
GA	43		Dali	Zilver man	FM	1	0	0	0.24	no
GA	44		Dali	Lord Burb	FM	2	0	0	0	no
GA	45		Dali	Brexit	FF	1	0	0.45283	0.226415	no
GA	46		Dali	Monstertje	FM	0	0	0	0	no
GA	47		Dali	Klok	FF	0	0	0	0.255319	no
GA	48		Dali	Raptor	FF	0	0	0	0	no
GA	3		Pinball	Boss	FM	0	0	2.66667	1.33333	no
GA	19		Pinball	Miss G	FF	0	0	0.292683	0.292683	yes
GA	34		Pinball	Dali	FF	1	0	1.42857	1.42857	no
GA	49		Pinball	Guus Geluk	FF	0	0	0	0	no
GA	50		Pinball	Terrence	FF	1	0	0	0.272727	no
GA	51		Pinball	Angry Bird	FM	0	0	0	0.266667	no
GA	52		Pinball	Groot	FM	0	0	0	0	no
GA	53		Pinball	Pecunia	FM	0	0	0	0	no
GA	54		Pinball	Lickytung	FF	0	0	0	0.533333	no
GA	55		Pinball	Terror Jaap	FM	0	0	0.266667	0	no
GA	56		Pinball	Zilver pop	FF	0	0	0	0.266667	no
GA	57		Pinball	Zilver man	FM	0	0	0	0.26087	no
GA	58		Pinball	Lord Burb	FM	2	0	0	0.27907	no
GA	59		Pinball	Brexit	FF	3	1	0	0	no
GA	60		Pinball	Monstertje	FM	0	0	0	0.307692	no
GA	61		Pinball	Klok	FF	0	0	0	0.27907	no
GA	62		Pinball	Raptor	FF	0	0	0.27907	0.27907	no
GA	4		Guus Geluk	Boss	FM	1	0	2.30769	1.38462	no
GA	20		Guus Geluk	Miss G	FF	0	0	0.5	0.5	no
GA	35		Guus Geluk	Dali	FF	0	0	0.489796	0	yes
GA	49		Guus Geluk	Pinball	FF	2	0	0	0	no
GA	63		Guus Geluk	Terrence	FF	0	0	0	0.235294	no
GA	64		Guus Geluk	Angry Bird	FM	0	0	0	0	no
GA	65		Guus Geluk	Groot	FM	0	0	0	0	no
GA	66		Guus Geluk	Pecunia	FM	0	0	0	0	no
GA	67		Guus Geluk	Lickytung	FF	0	0	0.692308	0.461538	no
GA	68		Guus Geluk	Terror Jaap	FM	1	1	0	0.230769	no
GA	69		Guus Geluk	Zilver pop	FF	0	0	0	0	no
GA	70		Guus Geluk	Zilver man	FM	0	0	0	0.226415	no
GA	71		Guus Geluk	Lord Burb	FM	0	0	0	0	no
GA	72		Guus Geluk	Brexit	FF	0	0	0	0	no
GA	73		Guus Geluk	Monstertje	FM	0	0	0	0	no
GA	74		Guus Geluk	Klok	FF	0	0	0	0	no
GA	75		Guus Geluk	Raptor	FF	0	0	0	0	no
GA	5		Terrence	Boss	FM	0	0	0	0.705882	no
GA	21		Terrence	Miss G	FF	1	0	0	0	no
GA	36		Terrence	Dali	FF	1	0	0	0	no
GA	50		Terrence	Pinball	FF	0	0	0	0.272727	no
GA	63		Terrence	Guus Geluk	FF	0	0	0	0.235294	no
GA	76		Terrence	Angry Bird	FM	5	2	1.41176	0.941176	no
GA	77		Terrence	Groot	FM	0	0	0	0	yes
GA	78		Terrence	Pecunia	FM	0	0	0	0	no
GA	79		Terrence	Lickytung	FF	0	0	0	0	no
GA	80		Terrence	Terror Jaap	FM	4	0	0	0	no
GA	81		Terrence	Zilver pop	FF	0	0	0	0	yes
GA	82		Terrence	Zilver man	FM	0	0	0.461538	0.461538	yes
GA	83		Terrence	Lord Burb	FM	1	0	0	0.48	yes
GA	84		Terrence	Brexit	FF	0	0	0	0.218182	no
GA	85		Terrence	Monstertje	FM	0	0	0	0	yes
GA	86		Terrence	Klok	FF	0	0	0	0	yes
GA	87		Terrence	Raptor	FF	0	0	0	0	yes
GA	6		Angry Bird	Boss	MM	0	0	0.230769	0.230769	no
GA	22		Angry Bird	Miss G	MF	1	0	0.25	0	no
GA	37		Angry Bird	Dali	MF	1	0	0.244898	0	no
GA	51		Angry Bird	Pinball	MF	2	0	0	0.266667	no
GA	64		Angry Bird	Guus Geluk	MF	0	0	0	0	no
GA	76		Angry Bird	Terrence	MF	2	2	1.41176	0.941176	no
GA	88		Angry Bird	Groot	MM	0	0	0	0	no
GA	89		Angry Bird	Pecunia	MM	1	0	0	0	no
GA	90		Angry Bird	Lickytung	MF	0	0	0.461538	0.461538	no
GA	91		Angry Bird	Terror Jaap	MM	3	3	0.230769	0	no
GA	92		Angry Bird	Zilver pop	MF	1	0	0	0.461538	no
GA	93		Angry Bird	Zilver man	MM	0	0	0	0.45283	no
GA	94		Angry Bird	Lord Burb	MM	0	0	0.24	0.48	no
GA	95		Angry Bird	Brexit	MF	0	0	0.428571	0.428571	no
GA	96		Angry Bird	Monstertje	MM	0	0	0	0.26087	no
GA	97		Angry Bird	Klok	MF	0	0	0	0.24	no
GA	98		Angry Bird	Raptor	MF	0	0	0	0.24	no
GA	7		Groot	Boss	MM	0	0	0	0	no
GA	23		Groot	Miss G	MF	0	0	0	0	no
GA	38		Groot	Dali	MF	0	0	0	0	no
GA	52		Groot	Pinball	MF	1	1	0	0	no
GA	65		Groot	Guus Geluk	MF	0	0	0	0	no
GA	77		Groot	Terrence	MF	0	0	0	0	yes
GA	88		Groot	Angry Bird	MM	0	0	0	0	no
GA	99		Groot	Pecunia	MM	0	0	0	0	no
GA	100		Groot	Lickytung	MF	0	0	0	0	no
GA	101		Groot	Terror Jaap	MM	0	0	0	0.226415	no
GA	102		Groot	Zilver pop	MF	0	0	0.226415	0.45283	yes
GA	103		Groot	Zilver man	MM	0	0	0	0	yes
GA	104		Groot	Lord Burb	MM	0	0	0	0.235294	yes
GA	105		Groot	Brexit	MF	1	0	0	0.210526	yes
GA	106		Groot	Monstertje	MM	0	0	0	0.255319	yes
GA	107		Groot	Klok	MF	0	0	0.235294	0.235294	yes
GA	108		Groot	Raptor	MF	0	0	0	0.235294	yes
GA	8		Pecunia	Boss	MM	0	0	0	0	no
GA	24		Pecunia	Miss G	MF	0	0	0	0	no
GA	39		Pecunia	Dali	MF	0	0	0	0	no
GA	53		Pecunia	Pinball	MF	0	0	0	0	no
GA	66		Pecunia	Guus Geluk	MF	0	0	0	0	no
GA	78		Pecunia	Terrence	MF	0	0	0	0	no
GA	89		Pecunia	Angry Bird	MM	0	0	0	0	no
GA	99		Pecunia	Groot	MM	0	0	0	0	no
GA	109		Pecunia	Lickytung	MF	0	0	0	0	no
GA	110		Pecunia	Terror Jaap	MM	0	0	0	0	no
GA	111		Pecunia	Zilver pop	MF	0	0	0	0	no
GA	112		Pecunia	Zilver man	MM	0	0	0	0	no
GA	113		Pecunia	Lord Burb	MM	0	0	0	0	no
GA	114		Pecunia	Brexit	MF	0	0	0	0	no
GA	115		Pecunia	Monstertje	MM	0	0	0	0	no
GA	116		Pecunia	Klok	MF	0	0	0	0	no
GA	117		Pecunia	Raptor	MF	0	0	0	0	no
GA	9		Lickytung	Boss	FM	4	4	0	0	no
GA	25		Lickytung	Miss G	FF	3	3	0	0.75	no
GA	40		Lickytung	Dali	FF	0	0	0.489796	0.489796	no
GA	54		Lickytung	Pinball	FF	0	0	0	0.533333	no
GA	67		Lickytung	Guus Geluk	FF	0	0	0.692308	0.461538	no
GA	79		Lickytung	Terrence	FF	2	2	0	0	no
GA	90		Lickytung	Angry Bird	FM	5	5	0.461538	0.461538	no
GA	100		Lickytung	Groot	FM	0	0	0	0	no
GA	109		Lickytung	Pecunia	FM	0	0	0	0	no
GA	118		Lickytung	Terror Jaap	FM	8	7	2.07692	1.15385	yes
GA	119		Lickytung	Zilver pop	FF	0	0	0	0.461538	no
GA	120		Lickytung	Zilver man	FM	0	0	0	0.226415	no
GA	121		Lickytung	Lord Burb	FM	0	0	0	0.24	no
GA	122		Lickytung	Brexit	FF	0	0	0	0.428571	no
GA	123		Lickytung	Monstertje	FM	0	0	0	0	no
GA	124		Lickytung	Klok	FF	0	0	0	0.24	no
GA	125		Lickytung	Raptor	FF	0	0	0	0	no
GA	10		Terror Jaap	Boss	MM	0	0	0	0.230769	no
GA	26		Terror Jaap	Miss G	MF	9	8	0.5	0.5	no
GA	41		Terror Jaap	Dali	MF	0	0	0.734694	0.734694	no
GA	55		Terror Jaap	Pinball	MF	0	0	0.266667	0	no
GA	68		Terror Jaap	Guus Geluk	MF	0	0	0	0.230769	no
GA	80		Terror Jaap	Terrence	MF	0	0	0	0	no
GA	91		Terror Jaap	Angry Bird	MM	1	1	0.230769	0	no
GA	101		Terror Jaap	Groot	MM	1	0	0	0.226415	no
GA	110		Terror Jaap	Pecunia	MM	0	0	0	0	no
GA	118		Terror Jaap	Lickytung	MF	12	7	2.07692	1.15385	yes
GA	126		Terror Jaap	Zilver pop	MF	0	0	0	0	no
GA	127		Terror Jaap	Zilver man	MM	1	0	0	0.226415	no
GA	128		Terror Jaap	Lord Burb	MM	1	0	0	0.24	no
GA	129		Terror Jaap	Brexit	MF	4	2	0.214286	0.214286	no
GA	130		Terror Jaap	Monstertje	MM	0	0	0	0	no
GA	131		Terror Jaap	Klok	MF	0	0	0.24	0.48	no
GA	132		Terror Jaap	Raptor	MF	3	3	0	0	no
GA	11		Zilver pop	Boss	FM	0	0	0	0.230769	no
GA	27		Zilver pop	Miss G	FF	0	0	0	0.5	no
GA	42		Zilver pop	Dali	FF	0	0	0	0	no
GA	56		Zilver pop	Pinball	FF	0	0	0	0.266667	no
GA	69		Zilver pop	Guus Geluk	FF	0	0	0	0	no
GA	81		Zilver pop	Terrence	FF	0	0	0	0	yes
GA	92		Zilver pop	Angry Bird	FM	0	0	0	0.461538	no
GA	102		Zilver pop	Groot	FM	0	0	0.226415	0.45283	yes
GA	111		Zilver pop	Pecunia	FM	0	0	0	0	no
GA	119		Zilver pop	Lickytung	FF	0	0	0	0.461538	no
GA	126		Zilver pop	Terror Jaap	FM	0	0	0	0	no
GA	133		Zilver pop	Zilver man	FM	0	0	0.90566	0.90566	no
GA	134		Zilver pop	Lord Burb	FM	0	0	0.48	0.72	yes
GA	135		Zilver pop	Brexit	FF	1	0	0	0.214286	yes
GA	136		Zilver pop	Monstertje	FM	0	0	0	0.26087	yes
GA	137		Zilver pop	Klok	FF	0	0	0	0	yes
GA	138		Zilver pop	Raptor	FF	0	0	0	0	yes
GA	12		Zilver man	Boss	MM	0	0	0	0.226415	no
GA	28		Zilver man	Miss G	MF	1	0	0	0.244898	no
GA	43		Zilver man	Dali	MF	0	0	0	0.24	no
GA	57		Zilver man	Pinball	MF	0	0	0	0.26087	no
GA	70		Zilver man	Guus Geluk	MF	0	0	0	0.226415	no
GA	82		Zilver man	Terrence	MF	1	0	0.461538	0.461538	yes
GA	93		Zilver man	Angry Bird	MM	0	0	0	0.45283	no
GA	103		Zilver man	Groot	MM	0	0	0	0	yes
GA	112		Zilver man	Pecunia	MM	0	0	0	0	no
GA	120		Zilver man	Lickytung	MF	0	0	0	0.226415	no
GA	127		Zilver man	Terror Jaap	MM	0	0	0	0.226415	no
GA	133		Zilver man	Zilver pop	MF	17	0	0.90566	0.90566	no
GA	139		Zilver man	Lord Burb	MM	3	0	0	0.705882	yes
GA	140		Zilver man	Brexit	MF	0	0	0.888889	0.210526	yes
GA	141		Zilver man	Monstertje	MM	0	0	0.272727	0	yes
GA	142		Zilver man	Klok	MF	0	0	0	0.235294	yes
GA	143		Zilver man	Raptor	MF	0	0	0.25	0.235294	yes
GA	13		Lord Burb	Boss	MM	0	0	0	0	no
GA	29		Lord Burb	Miss G	MF	0	0	0	0	no
GA	44		Lord Burb	Dali	MF	0	0	0	0	no
GA	58		Lord Burb	Pinball	MF	0	0	0	0.27907	no
GA	71		Lord Burb	Guus Geluk	MF	0	0	0	0	no
GA	83		Lord Burb	Terrence	MF	2	0	0	0.48	yes
GA	94		Lord Burb	Angry Bird	MM	0	0	0.24	0.48	no
GA	104		Lord Burb	Groot	MM	0	0	0	0.235294	yes
GA	113		Lord Burb	Pecunia	MM	0	0	0	0	no
GA	121		Lord Burb	Lickytung	MF	0	0	0	0.24	no
GA	128		Lord Burb	Terror Jaap	MM	0	0	0	0.24	no
GA	134		Lord Burb	Zilver pop	MF	0	0	0.48	0.72	yes
GA	139		Lord Burb	Zilver man	MM	2	0	0	0.705882	yes
GA	144		Lord Burb	Brexit	MF	6	0	0.888889	0.444444	yes
GA	145		Lord Burb	Monstertje	MM	0	0	0.272727	0.272727	yes
GA	146		Lord Burb	Klok	MF	0	0	0	0.5	yes
GA	147		Lord Burb	Raptor	MF	0	0	0.25	0	yes
GA	14		Brexit	Boss	FM	0	0	0	0.214286	no
GA	30		Brexit	Miss G	FF	0	0	0.230769	0.230769	no
GA	45		Brexit	Dali	FF	1	0	0.45283	0.226415	no
GA	59		Brexit	Pinball	FF	1	0	0	0	no
GA	72		Brexit	Guus Geluk	FF	0	0	0	0	no
GA	84		Brexit	Terrence	FF	0	0	0	0.218182	yes
GA	95		Brexit	Angry Bird	FM	0	0	0.428571	0.428571	no
GA	105		Brexit	Groot	FM	0	0	0	0.210526	yes
GA	114		Brexit	Pecunia	FM	0	0	0	0	no
GA	122		Brexit	Lickytung	FF	0	0	0	0.428571	no
GA	129		Brexit	Terror Jaap	FM	3	0	0.214286	0.214286	no
GA	135		Brexit	Zilver pop	FF	0	0	0	0.214286	yes
GA	140		Brexit	Zilver man	FM	0	0	0.888889	0.210526	yes
GA	144		Brexit	Lord Burb	FM	2	0	0.888889	0.444444	yes
GA	148		Brexit	Monstertje	FM	0	0	0	0	yes
GA	149		Brexit	Klok	FF	0	0	0	0	yes
GA	150		Brexit	Raptor	FF	0	0	0	0	yes
GA	15		Monstertje	Boss	MM	0	0	0	0.26087	no
GA	31		Monstertje	Miss G	MF	3	3	0	0	no
GA	46		Monstertje	Dali	MF	0	0	0	0	no
GA	60		Monstertje	Pinball	MF	0	0	0	0.307692	no
GA	73		Monstertje	Guus Geluk	MF	0	0	0	0	no
GA	85		Monstertje	Terrence	MF	0	0	0	0	yes
GA	96		Monstertje	Angry Bird	MM	0	0	0	0.26087	no
GA	106		Monstertje	Groot	MM	0	0	0	0.255319	yes
GA	115		Monstertje	Pecunia	MM	0	0	0	0	no
GA	123		Monstertje	Lickytung	MF	0	0	0	0	no
GA	130		Monstertje	Terror Jaap	MM	0	0	0	0	no
GA	136		Monstertje	Zilver pop	MF	0	0	0	0.26087	yes
GA	141		Monstertje	Zilver man	MM	0	0	0.272727	0	yes
GA	145		Monstertje	Lord Burb	MM	0	0	0.272727	0.272727	yes
GA	148		Monstertje	Brexit	MF	0	0	0	0	yes
GA	151		Monstertje	Klok	MF	0	0	0.545455	0	yes
GA	152		Monstertje	Raptor	MF	0	0	1.63636	0.545455	yes
GA	16		Klok	Boss	FM	0	0	0	0.24	no
GA	32		Klok	Miss G	FF	0	0	0.521739	0.521739	no
GA	47		Klok	Dali	FF	0	0	0	0.255319	no
GA	61		Klok	Pinball	FF	0	0	0	0.27907	no
GA	74		Klok	Guus Geluk	FF	0	0	0	0	no
GA	86		Klok	Terrence	FF	0	0	0	0	yes
GA	97		Klok	Angry Bird	FM	0	0	0	0.24	no
GA	107		Klok	Groot	FM	0	0	0.235294	0.235294	yes
GA	116		Klok	Pecunia	FM	0	0	0	0	no
GA	124		Klok	Lickytung	FF	0	0	0	0.24	no
GA	131		Klok	Terror Jaap	FM	0	0	0.24	0.48	no
GA	137		Klok	Zilver pop	FF	0	0	0	0	yes
GA	142		Klok	Zilver man	FM	0	0	0	0.235294	yes
GA	146		Klok	Lord Burb	FM	0	0	0	0.5	yes
GA	149		Klok	Brexit	FF	0	0	0	0	yes
GA	151		Klok	Monstertje	FM	0	0	0.545455	0	yes
GA	153		Klok	Raptor	FF	0	0	0	0.25	yes
GA	17		Raptor	Boss	FM	0	0	0	0.48	no
GA	33		Raptor	Miss G	FF	2	1	0	0	no
GA	48		Raptor	Dali	FF	2	0	0	0	no
GA	62		Raptor	Pinball	FF	0	0	0.27907	0.27907	no
GA	75		Raptor	Guus Geluk	FF	0	0	0	0	no
GA	87		Raptor	Terrence	FF	0	0	0	0	yes
GA	98		Raptor	Angry Bird	FM	2	0	0	0.24	no
GA	108		Raptor	Groot	FM	0	0	0	0.235294	yes
GA	117		Raptor	Pecunia	FM	0	0	0	0	no
GA	125		Raptor	Lickytung	FF	0	0	0	0	no
GA	132		Raptor	Terror Jaap	FM	1	0	0	0	no
GA	138		Raptor	Zilver pop	FF	0	0	0	0	yes
GA	143		Raptor	Zilver man	FM	0	0	0.25	0.235294	yes
GA	147		Raptor	Lord Burb	FM	0	0	0.25	0	yes
GA	150		Raptor	Brexit	FF	0	0	0	0	yes
GA	152		Raptor	Monstertje	FM	1	1	1.63636	0.545455	yes
GA	153		Raptor	Klok	FF	0	0	0	0.25	yes
AGP	22	8	Bella	Jack	FM	5	3	0.534351	0.152672	no
AGP	23	8	Bella	Jelo	FF	0	0	0	0.152672	no
AGP	24	8	Bella	Kimmi	FF	0	0	0.763359	0	no
AGP	25	8	Bella	Lizzy	FF	0	0	0.152672	0.305344	yes
AGP	26	8	Bella	Nikki	FF	3	0	0	0	no
AGP	27	8	Bella	Nina	FF	1	0	1.67939	0	yes
AGP	28	8	Bella	Sensei	FM	0	0	0.0763359	0.229008	no
AGP	22	9	Jack	Bella	MF	0	0	0.534351	0.152672	no
AGP	29	9	Jack	Jelo	MF	0	0	2.06107	0	yes
AGP	30	9	Jack	Kimmi	MF	0	0	0.992366	0.0763359	no
AGP	31	9	Jack	Lizzy	MF	0	0	0.763359	0.687023	no
AGP	32	9	Jack	Nikki	MF	5	1	3.58779	0.0763359	yes
AGP	33	9	Jack	Nina	MF	0	0	2.74809	0.152672	no
AGP	34	9	Jack	Sensei	MM	0	0	1.60305	0.229008	no
AGP	23	10	Jelo	Bella	FF	0	0	0	0.152672	no
AGP	29	10	Jelo	Jack	FM	1	0	2.06107	0	yes
AGP	35	10	Jelo	Kimmi	FF	2	0	0	0.305344	no
AGP	36	10	Jelo	Lizzy	FF	0	0	0	0	no
AGP	37	10	Jelo	Nikki	FF	3	0	0.229008	0.305344	yes
AGP	38	10	Jelo	Nina	FF	0	0	0	0	no
AGP	39	10	Jelo	Sensei	FM	0	0	0	0	no
AGP	24	11	Kimmi	Bella	FF	0	0	0.763359	0	no
AGP	30	11	Kimmi	Jack	FM	9	1	0.992366	0.0763359	no
AGP	35	11	Kimmi	Jelo	FF	0	0	0	0.305344	no
AGP	40	11	Kimmi	Lizzy	FF	0	0	0.687023	0	no
AGP	41	11	Kimmi	Nikki	FF	2	1	0.763359	0.0763359	no
AGP	42	11	Kimmi	Nina	FF	0	0	1.52672	0	no
AGP	43	11	Kimmi	Sensei	FM	0	0	0.687023	0.0763359	yes
AGP	25	12	Lizzy	Bella	FF	0	0	0.152672	0.305344	yes
AGP	31	12	Lizzy	Jack	FM	3	1	0.763359	0.687023	no
AGP	36	12	Lizzy	Jelo	FF	0	0	0	0	no
AGP	40	12	Lizzy	Kimmi	FF	3	2	0.687023	0	no
AGP	44	12	Lizzy	Nikki	FF	8	4	0.152672	0	no
AGP	45	12	Lizzy	Nina	FF	0	0	4.12214	0.152672	yes
AGP	46	12	Lizzy	Sensei	FM	0	0	0.992366	0.381679	no
AGP	26	13	Nikki	Bella	FF	0	0	0	0	no
AGP	32	13	Nikki	Jack	FM	4	1	3.58779	0.0763359	yes
AGP	37	13	Nikki	Jelo	FF	0	0	0.229008	0.305344	yes
AGP	41	13	Nikki	Kimmi	FF	6	2	0.763359	0.0763359	no
AGP	44	13	Nikki	Lizzy	FF	2	2	0.152672	0	no
AGP	47	13	Nikki	Nina	FF	1	0	0.381679	0	no
AGP	48	13	Nikki	Sensei	FM	0	0	0.839695	0.152672	no
AGP	27	14	Nina	Bella	FF	0	0	1.67939	0	yes
AGP	33	14	Nina	Jack	FM	3	1	2.74809	0.152672	no
AGP	38	14	Nina	Jelo	FF	0	0	0	0	no
AGP	42	14	Nina	Kimmi	FF	1	1	1.52672	0	no
AGP	45	14	Nina	Lizzy	FF	0	0	4.12214	0.152672	yes
AGP	47	14	Nina	Nikki	FF	42	0	0.381679	0	no
AGP	49	14	Nina	Sensei	FM	0	0	1.60305	0	no
AGP	28	15	Sensei	Bella	MF	0	0	0.0763359	0.229008	no
AGP	34	15	Sensei	Jack	MM	0	0	1.60305	0.229008	no
AGP	39	15	Sensei	Jelo	MF	0	0	0	0	no
AGP	43	15	Sensei	Kimmi	MF	0	0	0.687023	0.0763359	yes
AGP	46	15	Sensei	Lizzy	MF	0	0	0.992366	0.381679	no
AGP	48	15	Sensei	Nikki	MF	0	0	0.839695	0.152672	no
AGP	49	15	Sensei	Nina	MF	0	0	1.60305	0	no
